# Supplementary material for: Altered acetate metabolism and signaling in IgA nephropathy: an integrated gut microbiome and glomerular spatial transcriptome analysis
Source: Front Immunol. 2026 Jan 14;16:1665585. doi: 10.3389/fimmu.2025.1665585 (PMC12847407; doi:10.3389/fimmu.2025.1665585)
Supplement: Supplementary file 2 [file Table1.xlsx]

## Sheet: S2. DEG_high
	IgAN vs Donor control						IgAN vs Minimal change disease						IgAN vs Diabetic nephropathy						IgAN vs Membranous nephropathy
Gene	baseMean	log2FC	lfcSE	stat	pvalue	padj	baseMean	log2FC	lfcSE	stat	pvalue	padj	baseMean	log2FC	lfcSE	stat	pvalue	padj	baseMean	log2FC	lfcSE	stat	pvalue	padj
COL3A1	12.5501	2.22222	0.389257	5.70888	1.13725e-08	1.06745e-05	10.6728	2.20452	0.275618	7.99847	1.25979e-15	3.82724e-14	16.5614	1.27701	0.358281	3.56428	0.000364862	0.0036474	13.7226	1.80984	0.267317	6.77039	1.28435e-11	5.61399e-10
GATM	12.5899	1.93071	0.361623	5.33902	9.34507e-08	3.78773e-05	10.1283	2.13745	0.329314	6.49061	8.5491e-11	1.20901e-09	16.3266	1.15873	0.402178	2.88113	0.00396251	0.02375	12.346	2.02604	0.311649	6.50103	7.97708e-11	2.93932e-09
TIMP1	13.5378	1.91691	0.361952	5.29604	1.18342e-07	4.24307e-05	9.97374	2.80174	0.261054	10.7324	7.171e-27	1.19514e-24	16.1443	1.72401	0.312391	5.51876	3.41409e-08	1.9515e-06	14.4172	1.74022	0.275405	6.31877	2.63647e-10	8.75582e-09
LDHB	12.7485	1.79593	0.341081	5.2654	1.39882e-07	4.72263e-05	10.1941	2.16695	0.26981	8.03139	9.63764e-16	2.95814e-14	16.5812	1.0751	0.348217	3.08743	0.00201896	0.0143123	14.8677	1.3769	0.271599	5.06963	3.98589e-07	5.81409e-06
ACSM2B	8.93632	1.78364	0.320077	5.57254	2.51059e-08	1.95668e-05	7.05131	2.17159	0.241942	8.97565	2.81675e-19	1.54083e-17	10.7076	1.53418	0.310156	4.94649	7.5565e-07	2.58661e-05	8.49341	2.05633	0.224119	9.1752	4.50754e-20	9.56993e-18
COL4A2	32.5713	1.77856	0.41068	4.33076	1.48594e-05	0.000913804	22.256	3.08703	0.31239	9.88197	4.98437e-23	4.70298e-21	39.0809	1.36742	0.351545	3.88974	0.000100351	0.00129591	33.4905	1.6946	0.317011	5.34557	9.0135e-08	1.59629e-06
FLNA	30.8774	1.74146	0.381998	4.55883	5.1439e-06	0.000475318	21.6171	2.85205	0.271793	10.4935	9.25716e-26	1.27971e-23	36.5385	1.42491	0.326053	4.37016	1.24153e-05	0.000247314	32.0894	1.64313	0.29762	5.52089	3.37289e-08	6.74351e-07
COL6A3	5.57811	1.73293	0.383815	4.51501	6.33137e-06	0.000551408	4.26334	2.0673	0.332264	6.22186	4.913e-10	6.04649e-09	5.91388	1.93339	0.424097	4.55884	5.14378e-06	0.000121021	5.14878	1.99493	0.266815	7.47684	7.61286e-14	5.22184e-12
ITGB3	10.0342	1.69686	0.254437	6.66907	2.57422e-11	2.29544e-07	8.03446	2.08029	0.204005	10.1973	2.03927e-24	2.25877e-22	11.7319	1.65009	0.280452	5.88366	4.01289e-09	3.16055e-07	11.1355	1.49242	0.209527	7.12281	1.05751e-12	5.82086e-11
ZFP36L1	20.9273	1.695	0.362512	4.67572	2.92925e-06	0.000320492	14.0577	3.11577	0.234688	13.2762	3.17995e-40	2.36284e-37	24.4919	1.46662	0.321029	4.56848	4.91267e-06	0.000116661	20.1754	1.93877	0.240469	8.06248	7.47648e-16	7.09232e-14
CCDC198	8.05188	1.69496	0.306743	5.52569	3.282e-08	2.16782e-05	6.33426	2.26838	0.235276	9.64138	5.34642e-22	4.33376e-20	8.65522	2.56286	0.300814	8.51976	1.59882e-17	1.29606e-14	7.4578	2.34988	0.202414	11.6093	3.69726e-31	4.3432e-28
DPEP1	11.3831	1.66269	0.333222	4.98973	6.04636e-07	0.000118999	8.89771	2.3088	0.234975	9.82573	8.72412e-23	7.93762e-21	12.8351	2.04463	0.329376	6.20759	5.38048e-10	5.81548e-08	10.7551	2.1536	0.213305	10.0963	5.73565e-24	2.2731e-21
THBS1	10.7456	1.65428	0.279716	5.91414	3.33622e-09	5.50592e-06	7.78432	2.70778	0.236901	11.43	2.96057e-30	7.99937e-28	11.6428	2.24612	0.287584	7.8103	5.70504e-15	2.31236e-12	9.78609	2.28737	0.209671	10.9094	1.03993e-27	6.86893e-25
TMBIM6	22.368	1.65126	0.388259	4.25299	2.10934e-05	0.00119044	15.5552	3.03714	0.237756	12.7742	2.285e-37	1.40512e-34	25.1406	1.97179	0.298123	6.614	3.74066e-11	5.60597e-09	20.2039	2.32452	0.246757	9.42029	4.49825e-21	1.16263e-18
PIGR	5.14764	1.64689	0.294694	5.58846	2.29088e-08	1.9455e-05	4.67711	1.40088	0.260547	5.37669	7.58664e-08	6.16367e-07	5.95627	1.43837	0.319187	4.50636	6.59498e-06	0.000147572	6.00899	1.26831	0.226585	5.59752	2.17441e-08	4.63857e-07
PDZK1	6.05773	1.64473	0.293722	5.59963	2.14805e-08	1.91542e-05	5.18395	1.80076	0.256207	7.02855	2.08693e-12	3.78983e-11	7.3494	1.45611	0.313042	4.65147	3.29581e-06	8.53084e-05	6.15594	1.80427	0.219084	8.23551	1.78794e-16	1.92085e-14
SLC22A8	7.23888	1.61961	0.27912	5.80253	6.53205e-09	7.71084e-06	6.26098	1.49111	0.259652	5.74273	9.31628e-09	8.823e-08	8.76163	1.02264	0.350814	2.91503	0.00355649	0.0218561	6.91533	1.74659	0.237627	7.3501	1.98053e-13	1.26598e-11
B2M	290.237	1.61421	0.592622	2.72384	0.00645283	0.0451117	176.075	4.68361	0.414584	11.2971	1.35578e-29	3.22368e-27	311.783	2.20055	0.432375	5.08944	3.59118e-07	1.39228e-05	236.218	2.81515	0.424113	6.63773	3.18542e-11	1.27948e-09
ACTA2	9.48377	1.59478	0.334409	4.76896	1.85182e-06	0.000238193	7.38055	1.93882	0.305806	6.34003	2.29721e-10	3.01665e-09	11.2366	1.16456	0.368135	3.1634	0.00155939	0.01168	12.7169	0.747714	0.348373	2.1463	0.0318489	0.0741408
TNC	15.8953	1.58657	0.364099	4.35753	1.31541e-05	0.000843476	11.2985	2.66456	0.247584	10.7623	5.18866e-27	8.89705e-25	17.565	1.73335	0.308198	5.62413	1.86443e-08	1.19177e-06	14.5183	2.12707	0.239144	8.89451	5.86751e-19	1.09001e-16
CTSB	16.3145	1.58024	0.319415	4.9473	7.52491e-07	0.000136089	12.1989	2.2806	0.23657	9.64031	5.40246e-22	4.35937e-20	18.9067	1.46486	0.274726	5.33208	9.70922e-08	4.66723e-06	15.7216	1.87128	0.236049	7.92753	2.2354e-15	1.88939e-13
PTTG1IP	13.3219	1.57506	0.305535	5.15509	2.53507e-07	7.17627e-05	9.53527	2.68947	0.21359	12.5917	2.34462e-36	1.22975e-33	15.5691	1.58607	0.253118	6.26611	3.70168e-10	4.15193e-08	13.2648	1.87878	0.213618	8.79503	1.43012e-18	2.45239e-16
NR2F2	22.2627	1.57433	0.359667	4.37719	1.20219e-05	0.000801163	15.7957	2.78741	0.270281	10.313	6.15532e-25	7.36697e-23	27.8351	1.13631	0.331776	3.42493	0.000614966	0.00556434	22.9406	1.71057	0.268305	6.37547	1.82405e-10	6.24379e-09
GSTA1	11.4708	1.57191	0.381983	4.11513	3.86966e-05	0.00173832	8.35593	2.46014	0.286238	8.59472	8.34701e-18	3.62171e-16	13.4336	1.52355	0.366293	4.15938	3.19119e-05	0.000519267	9.27352	2.85474	0.26344	10.8364	2.31442e-27	1.37585e-24
MT1G	27.1769	1.56955	0.438221	3.58163	0.000341456	0.00694139	18.9437	2.68843	0.308671	8.70969	3.04717e-18	1.41144e-16	29.3687	2.0971	0.373795	5.6103	2.0198e-08	1.25948e-06	26.8396	1.74752	0.33302	5.24749	1.54188e-07	2.53436e-06
MYL9	75.9028	1.56924	0.43452	3.61142	0.00030452	0.00651355	49.3462	3.48853	0.328523	10.6189	2.43524e-26	3.71176e-24	84.7399	1.83605	0.309871	5.9252	3.1191e-09	2.58184e-07	69.6121	2.13748	0.321728	6.64375	3.05801e-11	1.23666e-09
BST2	25.734	1.56376	0.350002	4.46788	7.9e-06	0.000615234	19.6269	2.16764	0.286275	7.57189	3.67837e-14	8.76956e-13	31.847	1.07542	0.330238	3.25649	0.001128	0.00904128	29.6825	1.22166	0.290957	4.19878	2.68363e-05	0.000220308
CD151	39.5928	1.55802	0.409803	3.80186	0.000143614	0.00397086	26.0367	3.22882	0.2763	11.6859	1.50457e-31	4.87835e-29	45.1043	1.57659	0.300296	5.25011	1.52005e-07	6.82767e-06	40.6019	1.60975	0.33027	4.87403	1.09345e-06	1.3939e-05
ATP5F1A	13.3227	1.55527	0.298109	5.21711	1.81736e-07	5.52708e-05	10.2085	2.15796	0.221347	9.7492	1.85929e-22	1.6174e-20	15.6455	1.33789	0.259401	5.15763	2.501e-07	1.04456e-05	13.4233	1.68972	0.198773	8.50071	1.88431e-17	2.43513e-15
BHMT2	10.2533	1.55242	0.353252	4.39465	1.10952e-05	0.000758129	7.57302	2.26926	0.293007	7.74472	9.57936e-15	2.46862e-13	11.8751	1.38179	0.358685	3.85239	0.00011697	0.00147319	9.3148	2.08964	0.257662	8.11	5.06183e-16	4.98744e-14
SPARC	99.3726	1.5515	0.49909	3.10865	0.00187944	0.0203881	64.6965	3.41577	0.392853	8.69477	3.47534e-18	1.58506e-16	116.18	1.42529	0.395913	3.6	0.000318212	0.00327467	97.5791	1.79835	0.374335	4.80411	1.55439e-06	1.90653e-05
AEBP1	10.2691	1.5461	0.341353	4.52934	5.91681e-06	0.000535637	7.82286	2.22462	0.23985	9.27505	1.7753e-20	1.13881e-18	12.2482	1.27269	0.30742	4.13993	3.47416e-05	0.000555969	10.6669	1.62778	0.249651	6.52021	7.02099e-11	2.62499e-09
PPIB	9.85051	1.53239	0.279286	5.4868	4.09279e-08	2.34344e-05	7.47217	2.20651	0.20385	10.8242	2.64431e-27	4.81183e-25	11.7021	1.29446	0.220025	5.88325	4.0229e-09	3.16055e-07	9.9012	1.72889	0.199617	8.66105	4.6745e-18	7.00546e-16
MYL6	32.3599	1.5186	0.402547	3.77249	0.000161627	0.00433451	22.7253	2.68762	0.331945	8.09658	5.65252e-16	1.81297e-14	40.284	1.03164	0.349002	2.95596	0.00311693	0.0198384	34.7108	1.45711	0.337142	4.32194	1.54662e-05	0.000138674
FRZB	9.1704	1.51745	0.276804	5.48202	4.20489e-08	2.34344e-05	6.81269	2.31177	0.204345	11.3131	1.13069e-29	2.7248e-27	12.2982	0.636508	0.266367	2.38959	0.0168672	0.0696159	9.44752	1.64328	0.268332	6.12405	9.12238e-10	2.70696e-08
H4C5	10.3434	1.51355	0.273124	5.54164	2.99655e-08	2.13762e-05	8.03927	1.94422	0.208965	9.30406	1.35177e-20	8.83009e-19	12.9583	0.902082	0.26061	3.46142	0.000537328	0.00500664	10.9442	1.43848	0.223703	6.43031	1.27346e-10	4.47945e-09
SDC2	11.861	1.51101	0.312674	4.83255	1.34797e-06	0.000198343	8.53508	2.6846	0.222387	12.0717	1.4897e-33	6.17809e-31	13.1862	1.8665	0.271992	6.86233	6.77486e-12	1.28535e-09	11.4357	1.98243	0.229151	8.6512	5.09629e-18	7.57393e-16
CCL21	3.52288	1.51088	0.34585	4.36858	1.25054e-05	0.000815858	3.35385	1.171	0.28891	4.05317	5.05278e-05	0.000223201	3.92527	1.56876	0.419878	3.73623	0.000186798	0.00214649	3.85644	1.224	0.255537	4.78991	1.66855e-06	2.02566e-05
SLC34A1	4.43906	1.51084	0.280228	5.39147	6.9884e-08	3.11578e-05	4.02662	1.28387	0.242758	5.28869	1.23197e-07	9.61057e-07	4.95516	1.54563	0.320057	4.82924	1.37057e-06	4.207e-05	4.85712	1.36389	0.207899	6.56034	5.36839e-11	2.05892e-09
CALD1	25.0227	1.50095	0.364849	4.1139	3.89025e-05	0.00174318	17.0449	2.87069	0.202823	14.1537	1.77171e-45	2.87226e-42	27.9096	1.62479	0.254344	6.38817	1.67886e-10	2.12521e-08	23.3092	1.97227	0.217168	9.0818	1.06795e-19	2.09294e-17
COL1A2	8.49008	1.48474	0.283976	5.22839	1.70988e-07	5.34983e-05	6.97586	1.64389	0.233454	7.04159	1.9006e-12	3.47268e-11	10.3368	0.939104	0.269233	3.48807	0.00048652	0.00460786	10.7213	0.8915	0.224792	3.96588	7.31246e-05	0.000518119
NPC2	12.6156	1.48328	0.331048	4.48055	7.44501e-06	0.000603519	9.62229	2.24967	0.222401	10.1154	4.71982e-24	5.01003e-22	14.6465	1.45798	0.275624	5.28975	1.22487e-07	5.64452e-06	12.855	1.66852	0.236152	7.06546	1.60087e-12	8.44673e-11
PCBP2	37.2143	1.48327	0.289792	5.11837	3.08179e-07	7.66299e-05	28.5846	2.07577	0.210388	9.86637	5.82313e-23	5.40854e-21	40.4597	1.81107	0.209887	8.62882	6.19889e-18	6.503e-15	33.4908	2.08767	0.208513	10.0122	1.34691e-23	4.90222e-21
SLC12A4	9.61781	1.48243	0.290314	5.1063	3.28533e-07	8.02611e-05	7.33104	2.10627	0.220921	9.53401	1.51316e-21	1.15317e-19	11.4344	1.22695	0.26065	4.70726	2.51063e-06	6.815e-05	10.0678	1.51932	0.228457	6.65035	2.92387e-11	1.19051e-09
CD46	16.1002	1.47791	0.356614	4.14428	3.40883e-05	0.00161333	10.9374	2.92448	0.197297	14.8227	1.0447e-49	2.32877e-46	17.3773	1.91213	0.256727	7.44812	9.4679e-14	3.00418e-11	13.1662	2.64499	0.213158	12.4086	2.34838e-35	5.98301e-32
SLC6A13	3.72913	1.4755	0.292593	5.04282	4.58718e-07	9.97655e-05	3.63025	1.12017	0.253047	4.42672	9.56756e-06	5.05986e-05	4.441	1.29552	0.311776	4.15529	3.24869e-05	0.000524834	4.04895	1.36286	0.209805	6.49583	8.25768e-11	3.0302e-09
COX6B1	14.6748	1.47244	0.307924	4.78184	1.737e-06	0.00023147	10.8092	2.46889	0.210823	11.7108	1.12274e-31	3.70774e-29	16.3241	1.83501	0.236807	7.74894	9.26641e-15	3.59544e-12	13.5069	2.16399	0.179609	12.0484	1.9783e-33	2.94008e-30
MORF4L1	28.1878	1.45284	0.399586	3.63586	0.000277055	0.00613027	17.7889	3.39258	0.216904	15.641	3.82811e-55	2.27555e-51	30.657	1.76707	0.296202	5.96574	2.4353e-09	2.1083e-07	24.8783	2.17663	0.277721	7.83748	4.59667e-15	3.6761e-13
ACTN4	70.3763	1.45032	0.455768	3.18215	0.00146187	0.0173459	47.1467	3.13632	0.353751	8.86588	7.58994e-19	3.81272e-17	79.8081	1.67323	0.354153	4.72461	2.30562e-06	6.33566e-05	66.0375	2.00664	0.349257	5.74547	9.16678e-09	2.16244e-07
HLA-DRA	39.8629	1.44795	0.446987	3.23936	0.00119798	0.0151201	25.3455	3.32375	0.24072	13.8075	2.29592e-43	2.55894e-40	43.9451	1.63549	0.319935	5.11193	3.18877e-07	1.27794e-05	32.1088	2.66408	0.241326	11.0394	2.46804e-28	1.7606e-25
PCOLCE2	17.1628	1.44295	0.334127	4.31857	1.57042e-05	0.000955865	13.3235	2.1109	0.222266	9.49718	2.15656e-21	1.59576e-19	19.0462	1.85777	0.272945	6.80638	1.00086e-11	1.71628e-09	15.712	2.08564	0.227176	9.18069	4.28323e-20	9.20328e-18
ECHS1	8.93821	1.44179	0.288519	4.9972	5.81676e-07	0.000117882	7.84221	1.47664	0.313339	4.71259	2.44582e-06	1.47203e-05	10.3506	1.24279	0.310882	3.99763	6.39787e-05	0.000894198	8.82737	1.65707	0.235024	7.05064	1.78102e-12	9.31458e-11
SLC16A9	4.69829	1.44023	0.266362	5.40703	6.40786e-08	3.00346e-05	4.18886	1.21934	0.241263	5.054	4.32654e-07	3.03045e-06	5.45392	0.933619	0.314274	2.97072	0.00297106	0.0191631	4.93505	1.39128	0.218312	6.37291	1.85478e-10	6.33681e-09
VIM	77.9273	1.44002	0.447682	3.2166	0.00129717	0.0159533	50.4081	2.96092	0.359096	8.24546	1.64521e-16	5.79823e-15	94.38	0.925968	0.414213	2.23549	0.0253854	0.094534	86.924	1.1629	0.388762	2.9913	0.00277792	0.0106799
XPNPEP2	3.96799	1.43934	0.268112	5.36841	7.94336e-08	3.3729e-05	3.94856	1.00468	0.253813	3.95833	7.54742e-05	0.000320155	4.61787	1.08707	0.297288	3.6566	0.000255582	0.00276581	4.52161	1.11066	0.212105	5.23639	1.63744e-07	2.67909e-06
C4B	4.92885	1.43729	0.322048	4.46298	8.08293e-06	0.00062403	4.2556	1.58353	0.269578	5.8741	4.25148e-09	4.30532e-08	5.82229	1.14826	0.382445	3.00241	0.00267847	0.0177708	5.56996	1.2546	0.235865	5.31912	1.04271e-07	1.80365e-06
FABP1	5.68792	1.43589	0.271174	5.29509	1.1896e-07	4.24307e-05	4.84968	1.41488	0.259881	5.44435	5.19962e-08	4.34105e-07	7.13063	0.703293	0.289471	2.42958	0.0151164	0.0641232	6.38507	1.11241	0.241876	4.59909	4.24345e-06	4.61168e-05
RSU1	9.93192	1.43557	0.271062	5.29609	1.1831e-07	4.24307e-05	7.48399	2.3793	0.196879	12.0851	1.2665e-33	5.37749e-31	11.3169	1.66267	0.225323	7.37905	1.59421e-13	4.62131e-11	9.53093	1.97046	0.190563	10.3402	4.63508e-25	2.01615e-22
EPS8L2	8.47269	1.43222	0.304597	4.70203	2.57588e-06	0.000296159	6.08546	2.53009	0.222409	11.3759	5.51551e-30	1.44644e-27	9.42237	1.77064	0.265982	6.65699	2.79497e-11	4.29703e-09	7.73576	2.14175	0.189927	11.2767	1.71101e-29	1.38701e-26
TCIM	16.1156	1.43031	0.369704	3.86879	0.000109375	0.00336308	11.6288	2.45222	0.232133	10.5638	4.3834e-26	6.56884e-24	19.0906	1.25073	0.306203	4.08464	4.41459e-05	0.00067043	16.6257	1.60059	0.255541	6.26354	3.76329e-10	1.20924e-08
S100A11	23.9751	1.42424	0.350244	4.06641	4.77427e-05	0.0019748	18.1479	2.06463	0.290248	7.11334	1.13271e-12	2.14661e-11	30.5207	0.749713	0.336097	2.23064	0.0257047	0.095228	29.7247	0.900286	0.310454	2.8999	0.00373279	0.0136331
CDC42EP3	16.0121	1.42289	0.311721	4.56463	5.00385e-06	0.000473045	11.87	2.35466	0.240624	9.78562	1.29791e-22	1.15728e-20	19.0686	1.30817	0.27626	4.73527	2.1876e-06	6.09566e-05	18.1539	1.27886	0.253633	5.04218	4.6026e-07	6.59829e-06
PFN1	29.8979	1.42249	0.422639	3.36573	0.000763416	0.0114796	19.1089	3.45486	0.231854	14.901	3.24722e-50	8.27253e-47	31.1515	2.29551	0.270903	8.47357	2.37992e-17	1.76848e-14	26.4173	2.24452	0.263195	8.52798	1.48921e-17	1.95283e-15
SPOCK1	28.4321	1.42143	0.360448	3.94351	8.02961e-05	0.0026968	19.6606	2.87328	0.266549	10.7795	4.29998e-27	7.51781e-25	33.5879	1.44146	0.308812	4.66776	3.04502e-06	8.02141e-05	31.8342	1.35515	0.310514	4.36421	1.27582e-05	0.00011813
ACIN1	9.70745	1.41614	0.286123	4.94941	7.44375e-07	0.000136089	7.28536	2.31897	0.197992	11.7124	1.1009e-31	3.70422e-29	10.8286	1.73926	0.256401	6.78338	1.17393e-11	1.97509e-09	9.20319	2.00409	0.192481	10.4119	2.18798e-25	1.00052e-22
PRDX1	8.28627	1.40993	0.244676	5.76244	8.2908e-09	8.69753e-06	6.66543	1.67524	0.214899	7.79548	6.41639e-15	1.71037e-13	10.333	0.816263	0.235016	3.47322	0.000514259	0.00483208	9.00896	1.29812	0.218693	5.93579	2.92438e-09	7.66962e-08
CALR	37.2671	1.40814	0.393598	3.57762	0.000346736	0.00698899	27.5532	2.18686	0.361123	6.05573	1.3978e-09	1.55599e-08	45.0228	1.02909	0.358373	2.87157	0.00408435	0.0242558	41.7513	1.20808	0.320406	3.77046	0.000162947	0.00101024
NRGN	17.5283	1.40725	0.339621	4.14358	3.4192e-05	0.00161333	12.01	2.75649	0.225557	12.2208	2.4076e-34	1.07337e-31	19.371	1.54316	0.275029	5.61089	2.01294e-08	1.25948e-06	16.6734	1.83857	0.22446	8.19107	2.58907e-16	2.65365e-14
NDUFA1	16.0898	1.40236	0.297468	4.71431	2.42533e-06	0.000285861	11.7733	2.31884	0.198496	11.682	1.57529e-31	5.01647e-29	18.344	1.47419	0.230168	6.40484	1.50527e-10	1.93129e-08	16.2219	1.65116	0.207149	7.97088	1.57553e-15	1.37064e-13
TMSB10	44.4004	1.39873	0.418456	3.34259	0.000829992	0.0119952	31.4529	2.3579	0.371191	6.35225	2.12186e-10	2.80914e-09	53.4457	0.975904	0.375608	2.5982	0.00937145	0.0453297	50.6743	1.109	0.344612	3.21811	0.00129038	0.00568074
TCF21	17.775	1.39762	0.318695	4.38546	1.15742e-05	0.00078187	14.0093	2.2908	0.272862	8.39547	4.64033e-17	1.80285e-15	20.6126	1.88444	0.287074	6.5643	5.22769e-11	7.57973e-09	17.6059	1.99403	0.25783	7.73387	1.04322e-14	7.95079e-13
CTDSP2	8.99285	1.39449	0.271441	5.13735	2.78636e-07	7.43781e-05	6.91701	2.06545	0.199089	10.3745	3.23951e-25	4.18624e-23	10.6141	1.21148	0.24422	4.9606	7.02747e-07	2.41479e-05	9.34058	1.55667	0.198339	7.8485	4.21036e-15	3.40029e-13
ATP5PB	7.2249	1.39447	0.267819	5.20678	1.92149e-07	5.52708e-05	5.69996	2.13041	0.18793	11.3362	8.68586e-30	2.18162e-27	8.07157	1.8584	0.230263	8.07078	6.98504e-16	3.46031e-13	6.78047	2.11691	0.170792	12.3947	2.79278e-35	6.2258e-32
SPOCK2	28.8399	1.39095	0.382062	3.64065	0.000271949	0.00606243	20.5775	2.48107	0.300367	8.26012	1.45531e-16	5.22185e-15	32.3138	1.62175	0.302838	5.35517	8.54743e-08	4.16489e-06	31.3555	1.35509	0.313137	4.32747	1.50831e-05	0.000135855
SPTBN1	46.2811	1.38949	0.460179	3.01946	0.00253229	0.0247457	29.5763	3.32419	0.276437	12.0251	2.62168e-33	1.04174e-30	54.1851	1.26395	0.346492	3.64784	0.000264457	0.00283864	41.9524	2.04693	0.3312	6.18034	6.3963e-10	1.96337e-08
ESAM	13.6382	1.38425	0.311726	4.44061	8.97049e-06	0.00066444	9.42839	2.46251	0.22834	10.7844	4.07875e-27	7.20162e-25	15.1583	1.41143	0.261955	5.38806	7.1221e-08	3.62101e-06	13.1241	1.68981	0.254817	6.63146	3.32379e-11	1.3261e-09
RBP5	5.96252	1.38412	0.290266	4.76845	1.8565e-06	0.000238193	5.53389	1.1481	0.239563	4.79248	1.64734e-06	1.02502e-05	7.27137	0.82658	0.311909	2.65007	0.00804745	0.0405076	6.86338	1.06779	0.220983	4.832	1.35168e-06	1.68926e-05
AP2B1	10.6622	1.37949	0.288256	4.78565	1.70431e-06	0.000230263	7.83185	2.16389	0.209211	10.3431	4.49584e-25	5.60659e-23	11.8815	1.43332	0.246997	5.80299	6.51432e-09	4.8206e-07	10.2895	1.7267	0.20162	8.56415	1.0888e-17	1.49366e-15
DAG1	11.3509	1.37544	0.240619	5.71627	1.08891e-08	1.06745e-05	8.86671	1.79624	0.212157	8.46658	2.52714e-17	1.02192e-15	13.899	0.911136	0.24331	3.74475	0.000180577	0.00209253	14.5128	0.772506	0.238045	3.24521	0.00117363	0.00526156
LAMP1	13.922	1.37445	0.304434	4.51478	6.33838e-06	0.000551408	10.4872	2.04878	0.231366	8.85515	8.35726e-19	4.17465e-17	16.6872	1.03841	0.24152	4.29948	1.71201e-05	0.000316722	14.6359	1.40622	0.254975	5.51512	3.48546e-08	6.94415e-07
RCAN1	16.7756	1.37416	0.271083	5.06916	3.99584e-07	9.13613e-05	12.0422	2.10923	0.218492	9.6536	4.74576e-22	3.86444e-20	16.726	1.94199	0.264378	7.34553	2.04949e-13	5.62317e-11	18.3672	1.1165	0.254114	4.3937	1.11435e-05	0.000105373
PDIA3	14.5875	1.37211	0.332095	4.13168	3.60124e-05	0.00165955	11.0483	1.95592	0.270693	7.22558	4.98951e-13	1.00427e-11	17.4704	0.967632	0.313443	3.08711	0.00202113	0.0143149	15.7934	1.26526	0.271538	4.6596	3.16826e-06	3.54027e-05
NDUFB2	10.1533	1.36974	0.258902	5.29056	1.21941e-07	4.26411e-05	7.99251	1.95782	0.208222	9.40256	5.32508e-21	3.66649e-19	11.6083	1.48596	0.216994	6.84794	7.49214e-12	1.40647e-09	10.8341	1.47271	0.201622	7.3043	2.78715e-13	1.7259e-11
MYH10	5.79287	1.36964	0.219096	6.25133	4.0698e-10	1.03687e-06	5.65672	1.03334	0.202914	5.09247	3.5342e-07	2.52101e-06	7.40486	0.621464	0.232097	2.67761	0.00741501	0.0380873	7.79432	0.663858	0.194371	3.41541	0.00063685	0.00315927
CCN2	58.6947	1.3675	0.480793	2.84426	0.00445143	0.0355676	36.2908	3.50991	0.291886	12.0249	2.62873e-33	1.04174e-30	64.443	1.61508	0.324596	4.97567	6.50231e-07	2.26047e-05	60.4248	1.47539	0.348672	4.23146	2.3218e-05	0.000195434
ID3	13.1516	1.36711	0.29753	4.59488	4.33009e-06	0.000438766	9.86485	2.1545	0.168476	12.7882	1.90828e-37	1.21537e-34	14.8482	1.41251	0.237111	5.95719	2.56615e-09	2.20023e-07	12.9273	1.74349	0.196535	8.87118	7.23771e-19	1.33069e-16
EIF3G	11.1374	1.36512	0.281845	4.84351	1.27568e-06	0.000194449	8.24822	2.26472	0.190644	11.8793	1.51581e-32	5.63154e-30	12.5257	1.5763	0.230628	6.83483	8.21024e-12	1.4986e-09	10.9043	1.76321	0.204675	8.61466	7.01477e-18	1.02542e-15
AP2M1	12.7108	1.36141	0.321058	4.2404	2.2312e-05	0.00123193	9.28777	2.25477	0.223771	10.0762	7.03672e-24	7.33835e-22	14.6298	1.27804	0.256741	4.97792	6.42702e-07	2.23866e-05	13.2451	1.47133	0.221533	6.6416	3.10304e-11	1.25203e-09
CLTC	18.5283	1.35963	0.341757	3.97835	6.93957e-05	0.00246535	13.0201	2.39527	0.202992	11.7998	3.91091e-32	1.39487e-29	21.3576	1.2018	0.257582	4.6657	3.07563e-06	8.08924e-05	18.2701	1.60328	0.242121	6.6218	3.54845e-11	1.3939e-09
MYOF	5.12371	1.35852	0.231831	5.85994	4.63032e-09	6.34097e-06	4.74176	1.26935	0.207397	6.12038	9.33512e-10	1.08029e-08	6.22659	0.893599	0.237479	3.76285	0.000167986	0.00197617	6.31323	0.996139	0.178908	5.56787	2.57868e-08	5.3537e-07
LGALS1	36.2785	1.35724	0.395626	3.43061	0.000602221	0.00994118	24.821	2.50017	0.33066	7.56115	3.99511e-14	9.48665e-13	44.4935	0.822663	0.350328	2.34826	0.0188612	0.0756908	42.9109	0.96559	0.350454	2.75526	0.00586462	0.0194116
LRP2	7.18082	1.35667	0.295641	4.58889	4.456e-06	0.00044149	5.59541	1.6145	0.254643	6.34025	2.29389e-10	3.01451e-09	7.7877	1.27028	0.318116	3.99314	6.52032e-05	0.000905634	7.04967	1.44359	0.235719	6.12419	9.11447e-10	2.70696e-08
ZNF207	10.078	1.35569	0.265706	5.10221	3.35715e-07	8.09074e-05	7.52063	2.24445	0.204011	11.0016	3.7546e-28	7.69606e-26	11.0671	1.63079	0.222572	7.32703	2.35308e-13	6.35831e-11	9.62442	1.84178	0.183226	10.052	9.0052e-24	3.49128e-21
LAPTM4A	15.1298	1.35393	0.312409	4.33384	1.46528e-05	0.000907354	10.7891	2.27137	0.247407	9.18071	4.28259e-20	2.58012e-18	18.7953	0.762661	0.323609	2.35674	0.0184363	0.0744214	16.1433	1.30374	0.270774	4.81485	1.47313e-06	1.82063e-05
CNN3	15.9773	1.35026	0.336267	4.01545	5.93312e-05	0.00224591	10.4875	2.88509	0.204332	14.1196	2.8764e-45	4.27457e-42	15.6739	2.587	0.246572	10.4919	9.41536e-26	3.35827e-22	12.8126	2.60024	0.17478	14.8772	4.63377e-50	2.06597e-46
TPM4	38.486	1.34525	0.346043	3.88751	0.000101276	0.00321381	26.2071	2.64285	0.204971	12.8938	4.87705e-38	3.2212e-35	43.9195	1.29731	0.245669	5.28074	1.28666e-07	5.89879e-06	39.0415	1.52731	0.22925	6.66221	2.69744e-11	1.10844e-09
ESD	11.9287	1.34035	0.246186	5.44445	5.19668e-08	2.72581e-05	9.02072	1.92719	0.183263	10.516	7.29226e-26	1.04873e-23	14.3692	0.879419	0.196473	4.47604	7.60415e-06	0.000165583	11.896	1.52184	0.172816	8.80614	1.29531e-18	2.24278e-16
MGST3	11.107	1.34012	0.279725	4.79083	1.6609e-06	0.000229477	9.2671	1.51893	0.219968	6.90521	5.01308e-12	8.59599e-11	12.1739	1.449	0.22861	6.33828	2.32341e-10	2.78243e-08	10.6759	1.66093	0.19467	8.53203	1.43804e-17	1.91389e-15
NACA	17.215	1.33764	0.323866	4.13023	3.62398e-05	0.00166387	12.4261	2.25247	0.214535	10.4993	8.70156e-26	1.23155e-23	20.5295	1.064	0.251288	4.23417	2.29396e-05	0.000399517	16.6772	1.73301	0.225237	7.69416	1.42425e-14	1.05834e-12
LGALS3	5.2582	1.33453	0.301952	4.41968	9.88491e-06	0.000713715	4.18474	1.83767	0.233756	7.8615	3.79571e-15	1.05599e-13	5.63286	1.67721	0.311684	5.38112	7.4023e-08	3.71867e-06	4.62437	2.08531	0.209884	9.93554	2.91583e-23	9.81149e-21
H3-3A	27.6859	1.3337	0.359159	3.7134	0.000204495	0.00502337	18.4848	2.76686	0.267987	10.3246	5.4524e-25	6.65977e-23	31.598	1.30838	0.296245	4.41656	1.00283e-05	0.000206757	27.4032	1.61732	0.293951	5.50203	3.75451e-08	7.38235e-07
SLC25A3	8.22415	1.33282	0.273393	4.87511	1.08749e-06	0.00017793	6.37382	2.21626	0.195849	11.3161	1.09169e-29	2.66688e-27	10.2054	1.19179	0.235112	5.06905	3.99816e-07	1.52032e-05	8.45817	1.68858	0.201058	8.39845	4.52408e-17	5.5643e-15
ATP5F1B	15.5152	1.32904	0.32049	4.14689	3.37028e-05	0.00161333	10.8473	2.14135	0.266541	8.03386	9.44566e-16	2.90923e-14	18.1182	0.906493	0.31778	2.85258	0.00433654	0.0254485	15.3356	1.44836	0.270491	5.35455	8.57694e-08	1.52352e-06
RPS11	30.1177	1.32566	0.355751	3.72637	0.000194256	0.00486185	20.4098	2.64264	0.275936	9.57701	9.98935e-22	7.84758e-20	37.4029	0.858968	0.326029	2.63464	0.00842269	0.041733	29.4856	1.65443	0.301445	5.48834	4.05724e-08	7.88201e-07
NDUFS5	8.54723	1.32302	0.241117	5.48705	4.08713e-08	2.34344e-05	6.27607	1.85472	0.210358	8.81696	1.17612e-18	5.77789e-17	10.1876	0.822633	0.26807	3.06872	0.00214978	0.0150173	9.61217	1.06391	0.237279	4.48377	7.33348e-06	7.33101e-05
CNN2	13.8996	1.32283	0.297776	4.44235	8.89807e-06	0.00066444	9.91208	2.27781	0.235531	9.67094	4.00671e-22	3.29271e-20	15.9191	1.32607	0.254616	5.2081	1.90785e-07	8.23842e-06	14.2315	1.52416	0.244431	6.23557	4.50132e-10	1.42082e-08
RPS27A	40.1191	1.3221	0.437475	3.02212	0.00251012	0.0245694	27.5032	2.58522	0.315854	8.18487	2.72608e-16	9.33094e-15	49.0075	0.938476	0.358481	2.61792	0.00884663	0.0433691	39.9604	1.58957	0.327787	4.8494	1.23832e-06	1.56183e-05
ITM2C	12.9142	1.31944	0.291495	4.52644	5.9986e-06	0.000537277	10.0449	2.06687	0.226871	9.11032	8.21358e-20	4.75561e-18	15.9618	1.06533	0.269573	3.9519	7.75322e-05	0.0010547	14.6992	1.22021	0.264229	4.61798	3.87488e-06	4.25783e-05
SERINC1	23.6765	1.31823	0.368737	3.575	0.00035023	0.00702588	16.9661	2.06524	0.302689	6.82298	8.91698e-12	1.4683e-10	28.6962	0.758832	0.321266	2.36201	0.0181762	0.0735543	29.9644	0.70873	0.323297	2.19219	0.0283657	0.0677149
SLC3A1	3.87638	1.31666	0.280055	4.70143	2.58349e-06	0.000296159	3.70744	1.11549	0.246088	4.53288	5.81836e-06	3.22733e-05	4.92086	0.658965	0.26981	2.44233	0.0145929	0.0624249	4.58474	1.01323	0.21368	4.7418	2.11829e-06	2.50017e-05
TUBA1C	34.3514	1.31333	0.3822	3.43623	0.000589871	0.00981321	22.6431	2.57331	0.286952	8.96774	3.02647e-19	1.64046e-17	39.0707	1.09516	0.346747	3.15839	0.00158641	0.0118377	33.9602	1.45714	0.329194	4.42639	9.58219e-06	9.25659e-05
ATP5PF	10.0414	1.31272	0.226608	5.79291	6.91788e-09	7.71084e-06	7.93042	1.84418	0.178427	10.3358	4.85495e-25	6.01238e-23	11.541	1.28643	0.207129	6.21076	5.27291e-10	5.76914e-08	10.5052	1.45603	0.182532	7.97683	1.50142e-15	1.31256e-13
ZNF140	14.361	1.31131	0.335331	3.91051	9.21013e-05	0.00299733	10.1995	2.53816	0.200598	12.6529	1.07761e-36	5.82336e-34	15.572	1.75539	0.223316	7.86059	3.8232e-15	1.663e-12	12.3951	2.30111	0.189504	12.1428	6.26411e-34	1.11714e-30
MARK3	7.51868	1.31032	0.290674	4.50785	6.54885e-06	0.000559324	5.49831	2.35915	0.209598	11.2556	2.17305e-29	5.09894e-27	7.90741	2.21135	0.260758	8.48045	2.24326e-17	1.7394e-14	6.82019	2.18678	0.193215	11.3178	1.07092e-29	1.0052e-26
PARK7	12.0758	1.30923	0.257675	5.08091	3.75626e-07	8.81435e-05	9.3569	1.79648	0.204222	8.79669	1.40914e-18	6.77337e-17	14.1028	1.03225	0.230739	4.47367	7.68867e-06	0.000167015	12.6841	1.30615	0.197318	6.6195	3.60405e-11	1.41263e-09
UMOD	13.0934	1.30915	0.42921	3.05013	0.0022874	0.0230602	9.60993	2.38151	0.323717	7.35675	1.88438e-13	4.04381e-12	14.574	1.74077	0.423992	4.10567	4.03151e-05	0.000621417	12.8311	1.76473	0.313326	5.63224	1.77879e-08	3.88375e-07
MYL12A	25.3273	1.30741	0.316649	4.12891	3.64495e-05	0.00166677	18.1954	2.12203	0.234054	9.06642	1.22987e-19	6.91872e-18	31.0494	0.757078	0.297076	2.54843	0.0108209	0.0502306	27.8145	1.15082	0.271399	4.24031	2.23206e-05	0.00018906
COX4I1	13.891	1.30703	0.315218	4.14642	3.37714e-05	0.00161333	9.69929	2.40467	0.208453	11.5358	8.7058e-31	2.54509e-28	15.6032	1.28669	0.273911	4.69749	2.63382e-06	7.0847e-05	13.3489	1.68415	0.205136	8.20994	2.21297e-16	2.32153e-14
RPL30	45.8283	1.30596	0.344843	3.7871	0.000152417	0.00415627	30.5708	2.59845	0.286189	9.07948	1.09092e-19	6.25545e-18	54.5098	0.951898	0.33094	2.87635	0.00402302	0.0239916	44.8883	1.56511	0.271068	5.77386	7.74774e-09	1.84477e-07
CLTRN	4.35933	1.30081	0.311095	4.18139	2.89737e-05	0.00148056	4.09161	0.992268	0.255504	3.88357	0.000102933	0.00042024	5.01868	0.991031	0.332597	2.97968	0.00288552	0.0187273	4.7231	1.17017	0.23299	5.02241	5.10259e-07	7.20504e-06
PCK1	5.27335	1.29904	0.284834	4.56069	5.09861e-06	0.000475318	4.64491	1.44252	0.249161	5.78952	7.0589e-09	6.84882e-08	6.15139	1.15781	0.317347	3.64841	0.000263868	0.00283655	4.96821	1.78976	0.215947	8.28798	1.15193e-16	1.3085e-14
PAX8	6.51728	1.29654	0.294837	4.39748	1.09513e-05	0.0007562	5.44051	1.48163	0.231817	6.3914	1.64375e-10	2.23082e-09	7.56682	0.94847	0.312139	3.03861	0.00237669	0.016271	7.0727	1.20119	0.231899	5.1798	2.22121e-07	3.48399e-06
SERPINH1	6.77145	1.29334	0.242431	5.33489	9.56024e-08	3.78883e-05	5.64715	1.58523	0.203532	7.78859	6.77627e-15	1.79556e-13	8.06042	0.966674	0.233033	4.14823	3.35061e-05	0.00053979	7.96584	1.08182	0.17837	6.06502	1.31939e-09	3.79476e-08
STK38	2.86738	1.29314	0.275753	4.68948	2.73906e-06	0.000305302	2.70293	0.997754	0.2266	4.40315	1.06689e-05	5.59257e-05	3.04367	1.52922	0.321789	4.75225	2.01161e-06	5.7217e-05	3.294	0.995361	0.209742	4.74565	2.07842e-06	2.45962e-05
DSP	3.27519	1.29296	0.289183	4.47107	7.783e-06	0.000613509	2.99546	1.23034	0.231587	5.31263	1.08054e-07	8.52626e-07	3.66536	1.23498	0.303264	4.07229	4.65536e-05	0.000695923	3.86043	1.06246	0.207566	5.11867	3.0769e-07	4.63459e-06
CAVIN1	8.15594	1.29254	0.270586	4.7768	1.78106e-06	0.000235284	6.49719	1.60976	0.220926	7.28642	3.18306e-13	6.60809e-12	9.53467	0.873211	0.275395	3.17076	0.0015204	0.0114457	10.1033	0.816254	0.232828	3.50582	0.000455205	0.00239331
DPYS	2.91964	1.29237	0.289078	4.47067	7.79755e-06	0.000613509	3.21038	0.688493	0.213463	3.22535	0.00125821	0.0037396	3.70003	0.784295	0.278478	2.81636	0.0048571	0.0277544	3.83891	0.714404	0.194901	3.66547	0.000246884	0.00142813
BCL9L	12.8728	1.29178	0.272866	4.73411	2.20023e-06	0.000270568	9.74202	2.32366	0.166067	13.9922	1.73839e-44	2.06671e-41	14.1901	1.83068	0.202046	9.06068	1.29634e-19	1.65136e-16	11.788	2.16566	0.170963	12.6674	8.96061e-37	2.66339e-33
PTMA	104.298	1.29015	0.409024	3.15421	0.00160932	0.0185166	70.3002	2.535	0.324546	7.8109	5.67813e-15	1.52958e-13	121.241	1.04321	0.346842	3.00774	0.00263199	0.0175764	109.492	1.30336	0.304469	4.28077	1.8625e-05	0.000162743
CNDP2	5.47709	1.28804	0.247019	5.21435	1.84464e-07	5.52708e-05	4.7253	1.48187	0.20461	7.24241	4.40782e-13	8.95269e-12	5.84143	1.63375	0.260398	6.27405	3.51771e-10	3.97056e-08	5.23887	1.7533	0.200301	8.75332	2.07172e-18	3.51876e-16
ATP6V1E1	11.0386	1.28793	0.275902	4.66808	3.0403e-06	0.000328611	8.7084	1.76898	0.177502	9.96598	2.1474e-23	2.1041e-21	12.8881	1.10594	0.227468	4.86194	1.16238e-06	3.64963e-05	11.7138	1.33564	0.196713	6.7898	1.12288e-11	4.96908e-10
BBOX1	4.1098	1.28662	0.387217	3.32275	0.000891352	0.0125366	3.73336	1.16082	0.282679	4.10648	4.01727e-05	0.000182012	4.48653	1.30245	0.391594	3.32601	0.000880974	0.00743553	4.13486	1.43721	0.251756	5.70874	1.13819e-08	2.60905e-07
MMP2	5.81369	1.28637	0.230878	5.57164	2.52347e-08	1.95668e-05	4.84143	1.41318	0.204984	6.89409	5.42101e-12	9.23333e-11	6.57228	1.12597	0.245886	4.57924	4.66665e-06	0.000111862	6.21168	1.30893	0.186567	7.01588	2.285e-12	1.15441e-10
LUM	5.27227	1.28555	0.287639	4.4693	7.8476e-06	0.000613834	4.4277	1.45138	0.239696	6.0551	1.40331e-09	1.56115e-08	6.2257	1.01929	0.296096	3.44244	0.00057649	0.00528592	5.55909	1.37155	0.220018	6.23382	4.55197e-10	1.43174e-08
ARHGAP29	11.5596	1.28456	0.309058	4.15636	3.23357e-05	0.00157132	8.77875	2.08264	0.225062	9.25362	2.17009e-20	1.38707e-18	12.8647	1.66697	0.247927	6.72362	1.77262e-11	2.90026e-09	11.5671	1.67786	0.211676	7.92653	2.25358e-15	1.89578e-13
ACTN1	6.36388	1.28418	0.257123	4.99443	5.90113e-07	0.000118248	5.31198	1.43805	0.209972	6.8488	7.44717e-12	1.23425e-10	7.47424	0.881656	0.266227	3.31167	0.000927422	0.00776145	7.3817	1.0052	0.202315	4.96851	6.7471e-07	9.17132e-06
GEM	4.50577	1.28386	0.266757	4.81285	1.48794e-06	0.000209404	3.7926	1.15278	0.253635	4.54505	5.49221e-06	3.06262e-05	4.57376	1.2843	0.331434	3.87498	0.000106635	0.00136422	4.97642	0.986585	0.24452	4.03479	5.46507e-05	0.000403913
HBA1	8.96853	1.28355	0.327628	3.91772	8.93917e-05	0.00292516	8.01662	1.36216	0.284675	4.78496	1.71019e-06	1.05932e-05	9.90227	1.67952	0.313931	5.34997	8.79693e-08	4.25161e-06	10.1639	1.23719	0.25322	4.88583	1.02996e-06	1.32623e-05
ARL6IP4	18.1061	1.28245	0.313603	4.0894	4.32497e-05	0.00184479	13.0906	2.25015	0.244941	9.18649	4.05854e-20	2.46177e-18	21.0907	1.17293	0.271304	4.32331	1.53704e-05	0.000290684	18.5792	1.49034	0.268732	5.54581	2.92593e-08	5.96355e-07
NFE2L1	20.3728	1.28213	0.297872	4.30432	1.67503e-05	0.00098589	15.0743	2.07468	0.265965	7.8006	6.16144e-15	1.6498e-13	24.3089	1.03317	0.283905	3.63915	0.000273544	0.00291073	23.0674	1.12831	0.269774	4.18242	2.88424e-05	0.000233277
RPL13	29.9473	1.28164	0.365141	3.50998	0.00044814	0.00816356	21.114	2.2669	0.246038	9.21362	3.15294e-20	1.9523e-18	36.7829	0.795771	0.302647	2.62937	0.0085543	0.042108	32.5307	1.21145	0.261894	4.62574	3.7326e-06	4.11163e-05
FXYD6	9.85291	1.28163	0.273073	4.69338	2.6873e-06	0.00030376	7.59976	1.80235	0.221633	8.13213	4.21817e-16	1.38531e-14	12.5529	0.616071	0.257445	2.39302	0.0167103	0.0692168	10.8385	1.19057	0.205234	5.80103	6.5907e-09	1.58621e-07
UQCRB	10.6197	1.28135	0.26626	4.81241	1.49121e-06	0.000209404	8.04977	1.92362	0.220556	8.72169	2.74081e-18	1.27616e-16	13.6989	0.614045	0.254143	2.41614	0.0156859	0.0659616	11.7419	1.21427	0.216577	5.60667	2.06262e-08	4.42124e-07
PGLS	5.4144	1.27839	0.251283	5.08744	3.62932e-07	8.63003e-05	4.424	1.71363	0.218443	7.84473	4.33869e-15	1.19586e-13	6.656	0.93077	0.268217	3.47021	0.00052005	0.00487365	5.93493	1.27203	0.224831	5.65771	1.53407e-08	3.4028e-07
MIOX	4.89622	1.27093	0.311545	4.07943	4.51453e-05	0.0018987	4.32012	1.30984	0.241292	5.42844	5.68476e-08	4.71737e-07	5.49406	1.29821	0.332911	3.89956	9.63677e-05	0.00125505	4.88421	1.49956	0.221868	6.7588	1.39139e-11	6.05223e-10
DPP4	3.52634	1.26936	0.281658	4.50673	6.5834e-06	0.000559324	3.06089	1.18302	0.25748	4.59463	4.3352e-06	2.48265e-05	4.07888	0.831191	0.314498	2.64292	0.00821948	0.0411066	3.66969	1.15893	0.228012	5.08277	3.71976e-07	5.49157e-06
RPSA	37.7471	1.26589	0.410263	3.08556	0.00203168	0.0214334	23.8565	3.4237	0.225499	15.1828	4.59812e-52	1.63997e-48	39.9972	2.04175	0.295981	6.89824	5.26514e-12	1.04332e-09	31.0822	2.58035	0.243502	10.5968	3.08202e-26	1.61661e-23
RPN1	9.22866	1.26569	0.249615	5.07055	3.96674e-07	9.13613e-05	6.77243	1.92288	0.21721	8.85261	8.54958e-19	4.24693e-17	11.0211	0.85493	0.248493	3.44046	0.000580725	0.00531655	10.4868	1.03953	0.243015	4.27764	1.88889e-05	0.000164807
RPL31	29.4806	1.26179	0.396266	3.18419	0.0014516	0.0172471	19.9725	2.55471	0.305727	8.35618	6.47804e-17	2.44491e-15	34.8054	1.02729	0.346908	2.96128	0.00306364	0.0195954	29.0654	1.56872	0.301295	5.2066	1.92332e-07	3.07265e-06
SEM1	7.56638	1.26152	0.268921	4.69106	2.71797e-06	0.000304857	5.59517	2.21201	0.206431	10.7155	8.60623e-27	1.37031e-24	8.55525	1.47761	0.267653	5.52063	3.37787e-08	1.93701e-06	8.01145	1.49513	0.20375	7.33804	2.16742e-13	1.38049e-11
RPL15	35.5065	1.25993	0.400805	3.14351	0.00166935	0.0189024	24.1903	2.4499	0.316297	7.7456	9.51352e-15	2.45521e-13	42.7549	0.869558	0.35206	2.46992	0.0135144	0.0591595	35.6582	1.45723	0.332767	4.37913	1.19155e-05	0.00011155
ESYT1	8.0975	1.25922	0.248569	5.0659	4.06486e-07	9.17629e-05	6.39436	1.78859	0.177991	10.0488	9.29913e-24	9.53054e-22	9.1867	1.33341	0.226226	5.89413	3.7665e-09	3.01219e-07	8.20067	1.5052	0.177423	8.4837	2.18147e-17	2.77888e-15
HINT1	12.5612	1.25841	0.275777	4.56313	5.03973e-06	0.000473045	9.00821	2.18355	0.210617	10.3674	3.48912e-25	4.47636e-23	14.2116	1.19288	0.243972	4.88941	1.0114e-06	3.28549e-05	13.126	1.34424	0.20931	6.42227	1.3426e-10	4.70411e-09
MMP14	5.3512	1.25727	0.232716	5.4026	6.56807e-08	3.00346e-05	4.81419	1.20136	0.196612	6.1103	9.94411e-10	1.14261e-08	6.1854	1.06389	0.243453	4.36999	1.24253e-05	0.000247314	6.28061	1.05035	0.198953	5.27937	1.29632e-07	2.18197e-06
GINM1	7.44401	1.25296	0.231554	5.41107	6.26489e-08	3.00346e-05	5.67509	1.78554	0.183686	9.72062	2.46279e-22	2.09138e-20	9.32677	0.760488	0.221132	3.43906	0.000583732	0.00533317	7.62511	1.41058	0.179671	7.85086	4.13194e-15	3.3648e-13
PTBP3	8.63038	1.25261	0.272958	4.58902	4.45339e-06	0.00044149	6.4443	1.93016	0.219644	8.78765	1.5272e-18	7.28197e-17	9.66176	1.31944	0.241374	5.46639	4.59288e-08	2.50487e-06	9.41094	1.24492	0.242369	5.13643	2.8e-07	4.26068e-06
COL12A1	6.56782	1.24974	0.310328	4.02715	5.64581e-05	0.00217467	4.88611	1.86477	0.239507	7.78586	6.92384e-15	1.82923e-13	7.49763	0.96159	0.281457	3.41647	0.000634375	0.0057081	6.60354	1.44643	0.199019	7.26776	3.65492e-13	2.22632e-11
CTSC	6.47383	1.24958	0.311963	4.00555	6.18735e-05	0.00230366	5.84329	1.20517	0.261522	4.60831	4.05958e-06	2.33763e-05	7.37718	1.12922	0.335418	3.36661	0.000760979	0.00661439	6.8035	1.28857	0.237254	5.43121	5.59731e-08	1.04863e-06
LRP1	8.21799	1.24939	0.291644	4.28397	1.83587e-05	0.001077	6.23854	1.7585	0.223081	7.88282	3.20083e-15	9.07479e-14	9.60057	0.86802	0.268362	3.23451	0.0012185	0.00958991	8.68982	1.22836	0.211389	5.81089	6.21402e-09	1.50367e-07
CDC37	15.3637	1.24869	0.295001	4.23284	2.3076e-05	0.00125853	10.7879	2.2154	0.216595	10.2283	1.48054e-24	1.66053e-22	17.2143	1.19857	0.258843	4.63047	3.6483e-06	9.22891e-05	15.0108	1.57048	0.24624	6.37784	1.79609e-10	6.15988e-09
HSP90B1	16.2408	1.24857	0.312	4.00182	6.28581e-05	0.00231885	11.971	2.17747	0.214161	10.1675	2.77008e-24	2.99387e-22	19.5883	1.03121	0.247984	4.15835	3.20555e-05	0.000520654	17.6586	1.29308	0.239143	5.40713	6.40427e-08	1.17383e-06
PSMD4	6.51939	1.24731	0.229862	5.42633	5.7523e-08	2.93104e-05	5.166	1.90356	0.190553	9.98964	1.6919e-23	1.68557e-21	7.55508	1.28522	0.210055	6.11851	9.4452e-10	9.43695e-08	6.73056	1.54063	0.167329	9.20718	3.34804e-20	7.37148e-18
OCIAD2	5.17651	1.24562	0.272668	4.56828	4.91738e-06	0.000468966	4.48832	1.42438	0.222671	6.39679	1.5868e-10	2.16011e-09	6.05571	1.16886	0.288493	4.05159	5.08703e-05	0.000746683	5.50931	1.33881	0.200753	6.66896	2.57624e-11	1.06848e-09
AMOTL2	9.8321	1.24531	0.262139	4.75059	2.02825e-06	0.000254731	7.57339	1.83862	0.202245	9.09107	9.80667e-20	5.64137e-18	11.5243	1.07788	0.250197	4.3081	1.6466e-05	0.000307814	10.3695	1.38325	0.22054	6.27207	3.56272e-10	1.14689e-08
RPL18	24.4462	1.24422	0.371545	3.34877	0.000811722	0.0118367	16.5429	2.5903	0.243486	10.6384	1.97508e-26	3.06275e-24	28.8272	1.06132	0.311397	3.40826	0.000653779	0.00584729	24.7623	1.50277	0.274151	5.48153	4.21664e-08	8.15614e-07
SAT2	6.83439	1.24354	0.256113	4.85544	1.20122e-06	0.000186283	5.65484	1.79174	0.2088	8.58114	9.3941e-18	4.0563e-16	7.85243	1.40694	0.257265	5.46884	4.53001e-08	2.48579e-06	6.84822	1.64616	0.192968	8.53073	1.45432e-17	1.92121e-15
MRPS18B	5.74761	1.24111	0.262237	4.73276	2.21488e-06	0.000270568	5.25112	1.17953	0.205543	5.7386	9.54628e-09	9.01211e-08	7.13127	0.620886	0.24138	2.57224	0.0101044	0.0478051	7.11678	0.870036	0.204563	4.25315	2.10783e-05	0.0001809
CTTN	10.3022	1.24099	0.265407	4.67579	2.92829e-06	0.000320492	7.94186	1.65704	0.205998	8.04396	8.69779e-16	2.68352e-14	12.2104	0.785347	0.265213	2.9612	0.00306446	0.0195954	12.0053	0.94826	0.217747	4.35487	1.33149e-05	0.000122464
NDUFB4	10.0888	1.24071	0.267183	4.64367	3.42273e-06	0.000361886	7.62165	1.72687	0.211846	8.15155	3.59303e-16	1.1999e-14	11.8644	0.8417	0.263254	3.1973	0.00138722	0.0106087	10.9096	1.16022	0.230333	5.03716	4.72489e-07	6.75731e-06
PPP1CA	7.95495	1.23957	0.246045	5.03797	4.70495e-07	9.98907e-05	6.04226	1.89208	0.201245	9.40187	5.36003e-21	3.67636e-19	8.67631	1.3874	0.243719	5.69264	1.25086e-08	8.38643e-07	7.89091	1.55073	0.196079	7.90867	2.60145e-15	2.15787e-13
PILRB	7.51218	1.23768	0.28727	4.30843	1.64419e-05	0.000974799	6.32462	1.59635	0.215834	7.3962	1.40134e-13	3.0814e-12	8.69523	1.25305	0.273043	4.58923	4.44894e-06	0.000107949	7.75123	1.52703	0.211324	7.226	4.97427e-13	2.91523e-11
RPL10A	18.881	1.23697	0.343217	3.60404	0.000313306	0.00662322	13.0131	2.35148	0.272334	8.63453	5.8967e-18	2.60933e-16	22.5521	0.899518	0.331242	2.71559	0.00661571	0.0350518	19.4509	1.37269	0.281122	4.8829	1.04539e-06	1.34267e-05
ALDH4A1	5.69001	1.23359	0.265013	4.65484	3.24228e-06	0.000348331	5.0538	1.06015	0.2348	4.5151	6.32875e-06	3.4812e-05	6.64067	0.753379	0.295187	2.55221	0.0107043	0.0498304	6.11493	1.0589	0.213521	4.95922	7.0778e-07	9.57704e-06
SLC25A5	10.9268	1.23284	0.243947	5.0537	4.33339e-07	9.66021e-05	8.15703	1.99082	0.195439	10.1864	2.28025e-24	2.5101e-22	11.6738	1.60976	0.214101	7.51868	5.53322e-14	1.89768e-11	9.93079	1.93477	0.171126	11.3061	1.22349e-29	1.09099e-26
PCSK1N	6.16479	1.23029	0.275893	4.45929	8.22304e-06	0.000626708	5.08873	1.16969	0.23615	4.95315	7.30217e-07	4.88812e-06	6.96963	0.854183	0.303463	2.81479	0.00488096	0.027864	6.69232	1.00273	0.209665	4.78256	1.73077e-06	2.09549e-05
GTF2I	11.1717	1.22741	0.314748	3.89966	9.63274e-05	0.00310091	8.57709	1.88748	0.229134	8.23747	1.75897e-16	6.17476e-15	13.9366	0.747055	0.310536	2.4057	0.0161417	0.0673854	12.1556	1.25019	0.251031	4.98023	6.35079e-07	8.69893e-06
EIF2S3B	9.80431	1.22691	0.288876	4.24717	2.16483e-05	0.00121408	7.30607	1.87705	0.239294	7.84413	4.35974e-15	1.19795e-13	11.1794	1.04832	0.28602	3.6652	0.000247141	0.00268915	10.1117	1.3493	0.229681	5.87466	4.23701e-09	1.0703e-07
CDH11	4.98463	1.22629	0.227966	5.37926	7.47936e-08	3.25334e-05	3.78632	1.62536	0.222867	7.29295	3.03231e-13	6.30982e-12	5.74774	0.910379	0.260452	3.49538	0.000473395	0.00450268	5.8397	0.945836	0.220602	4.28752	1.80676e-05	0.000158493
SPATS2L	5.79014	1.22412	0.23251	5.26479	1.4035e-07	4.72263e-05	6.26266	0.659144	0.275656	2.39119	0.0167939	0.0341724	7.22937	0.877855	0.250275	3.50757	0.000452225	0.00433601	6.47925	1.21228	0.183332	6.61246	3.77979e-11	1.47181e-09
VPS29	6.70568	1.22328	0.234773	5.21049	1.8834e-07	5.52708e-05	5.58411	1.50708	0.179708	8.38624	5.01957e-17	1.92918e-15	7.69973	1.12968	0.22279	5.07059	3.96591e-07	1.51452e-05	7.21969	1.32618	0.17449	7.60033	2.95375e-14	2.11555e-12
PDZK1IP1	10.6078	1.2226	0.312498	3.91233	9.14082e-05	0.00298021	8.44183	1.59862	0.259371	6.16344	7.11816e-10	8.44004e-09	12.254	0.966705	0.320677	3.01457	0.0025734	0.0172859	10.6848	1.40109	0.248351	5.64159	1.68488e-08	3.70964e-07
SYNGR2	8.03554	1.21869	0.237375	5.13403	2.83606e-07	7.43798e-05	6.13853	1.93429	0.20703	9.34304	9.361e-21	6.22794e-19	9.13534	1.37189	0.211007	6.50163	7.94518e-11	1.08996e-08	8.26235	1.49416	0.207611	7.19694	6.15802e-13	3.55412e-11
EMP3	11.3942	1.21662	0.323188	3.76444	0.000166921	0.00443647	8.13491	2.17999	0.205367	10.6151	2.53509e-26	3.8312e-24	12.4857	1.3494	0.251253	5.37069	7.84374e-08	3.89635e-06	11.7091	1.41532	0.196685	7.19588	6.20579e-13	3.57013e-11
ATP5IF1	17.0916	1.21638	0.257014	4.73274	2.21504e-06	0.000270568	13.8708	1.40359	0.204222	6.87286	6.29285e-12	1.05769e-10	20.4088	0.702281	0.234065	3.00036	0.00269659	0.0178577	19.9209	0.878444	0.199365	4.40622	1.0519e-05	0.000100268
RPS24	26.3498	1.21484	0.354753	3.42447	0.000616005	0.0100695	17.9077	2.50349	0.227905	10.9848	4.52222e-28	9.16417e-26	30.7576	1.05153	0.28305	3.71499	0.000203211	0.00229517	25.238	1.6569	0.246752	6.71485	1.88261e-11	8.01299e-10
TSPAN1	3.88109	1.21427	0.278341	4.36252	1.28575e-05	0.000830801	3.4425	1.08828	0.241417	4.50787	6.54821e-06	3.59305e-05	4.23894	1.2709	0.329299	3.8594	0.000113666	0.00143463	4.14667	1.14293	0.216587	5.27699	1.31325e-07	2.2017e-06
TMED4	10.7153	1.21406	0.277938	4.36807	1.25348e-05	0.000815858	8.04136	1.85655	0.222852	8.33086	8.02545e-17	2.9941e-15	12.289	1.00606	0.255436	3.9386	8.1959e-05	0.0011035	11.7109	1.1296	0.210817	5.35818	8.40655e-08	1.49922e-06
REEP5	9.97242	1.21352	0.338556	3.5844	0.000337859	0.00690193	6.91068	2.10588	0.238075	8.84546	9.11538e-19	4.5082e-17	11.9729	0.723231	0.299244	2.41686	0.0156548	0.0659099	10.6386	1.14104	0.295749	3.85815	0.000114248	0.000754349
BNIP2	10.3774	1.21109	0.230607	5.25174	1.50667e-07	4.88546e-05	8.44208	1.55102	0.174416	8.89264	5.96724e-19	3.05787e-17	11.7544	1.15311	0.200188	5.76012	8.40533e-09	6.09352e-07	11.3083	1.14807	0.167879	6.83866	7.99378e-12	3.60914e-10
RAB2A	10.5663	1.20852	0.268164	4.50664	6.58619e-06	0.000559324	7.70944	1.87092	0.200158	9.3472	9.00007e-21	6.03377e-19	12.3086	0.813794	0.282494	2.88075	0.00396726	0.0237582	11.5539	1.08958	0.240183	4.53644	5.72104e-06	5.95616e-05
ARHGAP1	7.65149	1.2078	0.263111	4.59046	4.42272e-06	0.00044149	5.68916	2.1143	0.201418	10.4971	8.91004e-26	1.24418e-23	8.15904	1.57903	0.247941	6.36857	1.908e-10	2.3467e-08	7.27297	1.80559	0.174703	10.3352	4.88272e-25	2.07329e-22
PLXNB1	6.03611	1.2075	0.248665	4.85593	1.19821e-06	0.000186283	5.18439	1.45807	0.207659	7.02147	2.19554e-12	3.98301e-11	7.31958	0.800388	0.243864	3.28211	0.00103035	0.00843596	7.41294	0.903786	0.214363	4.21616	2.48502e-05	0.000206514
CFL1	21.5622	1.20636	0.335762	3.59289	0.000327031	0.00677384	14.7628	2.2177	0.273301	8.1145	4.878e-16	1.5874e-14	25.6167	0.762991	0.288413	2.64548	0.00815746	0.0408882	24.8552	0.915459	0.281564	3.25134	0.00114864	0.00517294
PSMA7	6.9649	1.20494	0.220121	5.47396	4.40079e-08	2.37829e-05	5.74875	1.58509	0.196262	8.07641	6.6704e-16	2.09425e-14	7.87717	1.17354	0.216884	5.4109	6.27091e-08	3.26051e-06	7.01877	1.47001	0.179139	8.20595	2.28779e-16	2.37212e-14
LPP	12.0012	1.20227	0.29125	4.12798	3.65963e-05	0.0016692	8.1544	2.75617	0.191449	14.3964	5.45426e-47	9.72658e-44	13.905	1.38545	0.241224	5.74341	9.27897e-09	6.56671e-07	11.3152	1.95395	0.206772	9.44979	3.39501e-21	8.90391e-19
GNG11	14.7477	1.20068	0.304698	3.94056	8.12923e-05	0.00271299	11.0591	1.77921	0.214752	8.28496	1.18149e-16	4.30868e-15	17.0075	0.855162	0.27534	3.10584	0.00189737	0.0136168	15.2526	1.22943	0.200963	6.11767	9.49539e-10	2.80365e-08
TSPAN9	12.6677	1.19871	0.277066	4.32646	1.51525e-05	0.000926389	9.15711	2.04533	0.198283	10.3152	6.01593e-25	7.24879e-23	14.3277	1.15343	0.238435	4.83751	1.31475e-06	4.06364e-05	12.5867	1.50338	0.18337	8.19866	2.43085e-16	2.50588e-14
EDF1	12.439	1.19866	0.296939	4.03671	5.42049e-05	0.00213397	9.15067	1.92054	0.217733	8.82065	1.13801e-18	5.60611e-17	14.9748	0.836274	0.258965	3.2293	0.00124095	0.00970981	13.0136	1.30912	0.248213	5.27418	1.33348e-07	2.23089e-06
PRRC1	5.42432	1.19853	0.228908	5.23586	1.64219e-07	5.22979e-05	5.00582	1.21799	0.178101	6.8388	7.98598e-12	1.3211e-10	6.62027	0.837455	0.213914	3.91491	9.04362e-05	0.0011947	6.40923	1.13516	0.174411	6.50854	7.58833e-11	2.81938e-09
FBLN5	5.66386	1.19795	0.359496	3.33231	0.00086127	0.0122903	5.04944	1.26808	0.265407	4.77786	1.77173e-06	1.09592e-05	6.55344	1.01156	0.319209	3.16897	0.00152981	0.0114971	7.26445	0.766085	0.252843	3.02989	0.00244645	0.0096165
NPM1	24.0676	1.19698	0.360226	3.32287	0.000890959	0.0125366	15.4391	2.82423	0.217005	13.0146	1.01104e-38	6.93459e-36	25.3952	1.59544	0.259546	6.14705	7.89375e-10	8.23259e-08	20.7762	2.05104	0.245382	8.35855	6.34917e-17	7.65075e-15
SCARB2	14.1329	1.19696	0.331429	3.61151	0.000304424	0.00651355	10.5563	1.88289	0.249282	7.55325	4.24516e-14	1.00403e-12	17.4139	0.721521	0.279776	2.57893	0.00991077	0.047133	15.5673	1.13503	0.261481	4.34076	1.41993e-05	0.000129397
AHNAK	50.896	1.19428	0.441334	2.70606	0.00680858	0.0467916	31.7838	3.25196	0.264179	12.3097	8.03204e-35	3.76935e-32	55.1108	1.59666	0.31853	5.01258	5.3705e-07	1.931e-05	44.3102	2.09807	0.291261	7.20339	5.87323e-13	3.40075e-11
PRDX5	6.34611	1.1907	0.271465	4.3862	1.15346e-05	0.00078187	5.19587	1.52757	0.22394	6.82133	9.02024e-12	1.48393e-10	7.14488	1.2	0.271365	4.42207	9.77588e-06	0.000202254	6.95618	1.21428	0.215596	5.63221	1.7792e-08	3.88375e-07
GALNT18	5.17879	1.18998	0.263495	4.51613	6.29803e-06	0.000551408	4.8956	1.03631	0.193779	5.3479	8.89803e-08	7.14446e-07	5.86783	1.18545	0.254412	4.65958	3.16855e-06	8.27348e-05	5.45376	1.33663	0.180328	7.41222	1.24204e-13	8.32725e-12
FKBP8	7.67298	1.18997	0.262948	4.5255	6.02531e-06	0.000537277	6.45566	1.41711	0.208671	6.79113	1.11257e-11	1.80861e-10	9.5151	0.707131	0.250499	2.82289	0.00475927	0.0273796	8.74641	1.06702	0.183177	5.82508	5.70843e-09	1.39841e-07
NBPF26	17.3235	1.18945	0.348708	3.41102	0.000647206	0.0103742	11.4671	2.97816	0.193018	15.4295	1.03746e-53	4.62524e-50	18.9824	1.81906	0.245806	7.40039	1.35781e-13	4.10426e-11	15.2576	2.30012	0.217169	10.5914	3.26671e-26	1.66453e-23
FKBP2	12.2584	1.18927	0.236887	5.02042	5.15582e-07	0.000106917	9.23958	1.90145	0.176161	10.7938	3.68161e-27	6.56542e-25	14.2035	1.10321	0.221228	4.98677	6.13976e-07	2.16826e-05	13.3363	1.19914	0.18738	6.39952	1.5587e-10	5.42927e-09
GPAT4	5.3184	1.18888	0.250034	4.75487	1.9857e-06	0.000251155	4.37782	1.79952	0.197137	9.12828	6.95973e-20	4.09613e-18	6.14063	1.40186	0.232004	6.04238	1.5186e-09	1.40325e-07	5.70334	1.53647	0.173628	8.84923	8.8127e-19	1.58753e-16
SMARCA2	5.98022	1.18697	0.238458	4.9777	6.43437e-07	0.000124729	4.72031	1.66245	0.196887	8.44368	3.07498e-17	1.22676e-15	6.76269	1.03432	0.236779	4.36831	1.25212e-05	0.000248621	6.61219	1.1532	0.208895	5.52048	3.38078e-08	6.75171e-07
PRKCSH	11.833	1.18573	0.300765	3.94237	8.06795e-05	0.00270458	8.34005	2.17809	0.231242	9.41909	4.55022e-21	3.19465e-19	13.5507	1.02157	0.300378	3.40095	0.000671526	0.00597307	12.2447	1.30279	0.263477	4.94459	7.63057e-07	1.02705e-05
ANTXR1	8.34665	1.18417	0.277544	4.2666	1.98474e-05	0.0011418	6.07934	2.10635	0.190208	11.0739	1.67861e-28	3.56366e-26	9.27282	1.32902	0.243506	5.45784	4.81968e-08	2.61259e-06	8.34892	1.50772	0.192105	7.8484	4.21366e-15	3.40029e-13
ARHGEF17	19.682	1.18232	0.288119	4.1036	4.06775e-05	0.00177804	14.7785	2.00226	0.195743	10.2291	1.46938e-24	1.65845e-22	23.9312	0.844472	0.249401	3.386	0.000709188	0.00623959	18.9972	1.65251	0.188923	8.74699	2.19126e-18	3.61842e-16
CRIP2	21.0051	1.1823	0.353014	3.34916	0.000810559	0.0118365	14.2952	2.42934	0.252901	9.60589	7.55044e-22	6.03799e-20	24.5515	0.973364	0.301114	3.23255	0.00122691	0.00963484	22.111	1.27372	0.284579	4.47578	7.61316e-06	7.58509e-05
ALDOA	27.3619	1.18223	0.345399	3.42281	0.000619782	0.0101035	17.4966	2.69756	0.263147	10.2511	1.16956e-24	1.32846e-22	30.4282	1.14001	0.300046	3.79947	0.000145008	0.00176043	26.8694	1.43556	0.290731	4.93775	7.90287e-07	1.0589e-05
BDH2	9.13482	1.17728	0.243762	4.82962	1.36796e-06	0.000198343	6.90818	1.81009	0.205376	8.81355	1.21244e-18	5.89138e-17	10.017	1.22296	0.240617	5.08258	3.72336e-07	1.43418e-05	8.85329	1.53654	0.175925	8.7341	2.45612e-18	3.98204e-16
SUCLG1	5.98639	1.17539	0.245414	4.78941	1.67276e-06	0.000229477	4.82606	1.36914	0.214299	6.38891	1.6707e-10	2.26395e-09	6.93023	0.76815	0.2535	3.03018	0.00244411	0.016627	6.43781	1.07485	0.201374	5.33759	9.41893e-08	1.65985e-06
YWHAE	28.3064	1.17391	0.339554	3.4572	0.000545817	0.00937059	19.8805	2.10431	0.239346	8.79194	1.47005e-18	7.02825e-17	32.4946	0.981403	0.275248	3.56552	0.000363129	0.0036321	28.6331	1.33592	0.244516	5.46354	4.66742e-08	8.9312e-07
EIF3L	7.83526	1.17157	0.266555	4.39523	1.10654e-05	0.000758129	6.3342	1.65881	0.215061	7.71318	1.22722e-14	3.14441e-13	9.21321	1.03878	0.244777	4.24379	2.19776e-05	0.000386156	8.08367	1.42066	0.1869	7.60118	2.93446e-14	2.11021e-12
CLU	6.51709	1.17003	0.377876	3.09635	0.0019592	0.0209852	5.11183	1.68124	0.24765	6.78879	1.13079e-11	1.83655e-10	7.24737	1.23945	0.297897	4.16067	3.17322e-05	0.00051776	6.6129	1.43052	0.227462	6.28907	3.19374e-10	1.03747e-08
MT1H	6.57061	1.16676	0.378603	3.08174	0.00205793	0.0215704	5.10519	1.58815	0.254889	6.23078	4.64113e-10	5.7277e-09	6.92279	1.58507	0.350781	4.51868	6.22264e-06	0.000141189	5.97915	1.66577	0.248556	6.70178	2.05895e-11	8.68069e-10
EIF3H	6.83861	1.16574	0.226268	5.15205	2.57656e-07	7.17974e-05	5.17064	1.72356	0.196346	8.77818	1.66141e-18	7.90077e-17	7.76087	1.07936	0.242422	4.4524	8.49155e-06	0.00018012	7.25414	1.28922	0.183329	7.03226	2.03208e-12	1.04438e-10
TINAGL1	17.7238	1.1652	0.328834	3.54343	0.000394956	0.00756523	11.6159	2.61678	0.205725	12.7197	4.59354e-37	2.73055e-34	19.3721	1.30509	0.288875	4.51784	6.24732e-06	0.000141569	15.6555	1.94668	0.223102	8.72551	2.64982e-18	4.18202e-16
PARVA	19.0471	1.16416	0.327624	3.55334	0.000380378	0.00738157	13.1445	2.22585	0.239463	9.29518	1.46964e-20	9.53023e-19	22.955	0.811054	0.260158	3.11754	0.00182368	0.0132371	20.9317	1.11134	0.26479	4.19708	2.70384e-05	0.000221295
NBR1	6.49512	1.1636	0.231621	5.0237	5.06847e-07	0.000106342	5.80647	1.14362	0.185314	6.17126	6.77479e-10	8.07046e-09	7.6404	0.853748	0.21001	4.06527	4.79759e-05	0.000714193	7.6377	0.958195	0.168929	5.67216	1.41009e-08	3.15924e-07
RAB5C	14.9565	1.163	0.310771	3.7423	0.000182341	0.00465883	10.4409	2.12362	0.250294	8.4845	2.16644e-17	8.80049e-16	17.6477	0.85159	0.269132	3.16421	0.00155504	0.0116531	15.9403	1.18315	0.261352	4.52704	5.98147e-06	6.17913e-05
CD9	15.3454	1.16248	0.287874	4.03814	5.38764e-05	0.00212747	10.5614	2.05566	0.197581	10.4042	2.37354e-25	3.08958e-23	18.1492	0.673601	0.276393	2.43711	0.0148052	0.0631225	16.5646	1.05147	0.237574	4.42586	9.60574e-06	9.26494e-05
SLIT3	8.7223	1.16237	0.293017	3.96691	7.28118e-05	0.00252632	6.26439	2.03399	0.216118	9.41148	4.89184e-21	3.4039e-19	10.2301	0.897165	0.250439	3.58237	0.000340495	0.00345611	8.25031	1.69425	0.218036	7.77052	7.81646e-15	6.08728e-13
DDOST	7.54148	1.16112	0.304255	3.81627	0.000135482	0.00384133	6.37984	1.41935	0.225751	6.28724	3.23156e-10	4.13106e-09	8.34506	1.20106	0.2751	4.36592	1.26589e-05	0.000250009	8.59758	1.06688	0.229745	4.64376	3.42123e-06	3.79678e-05
TAPBP	14.6112	1.16091	0.317432	3.65718	0.000255002	0.00580806	10.3176	2.14526	0.233746	9.17771	4.40345e-20	2.644e-18	16.2836	1.24764	0.263467	4.73546	2.18558e-06	6.09566e-05	17.3329	0.916081	0.263914	3.47113	0.000518271	0.00266134
PDXK	5.67825	1.16042	0.237611	4.88371	1.04109e-06	0.000171914	4.66871	1.35981	0.212832	6.38915	1.66814e-10	2.2622e-09	6.46472	0.890055	0.24383	3.65031	0.000261925	0.00281905	6.2597	1.04544	0.210824	4.95881	7.0927e-07	9.58994e-06
EIF5A	12.1764	1.1596	0.288338	4.02166	5.77903e-05	0.00220692	8.47957	2.16831	0.201935	10.7377	6.77385e-27	1.1396e-24	13.8803	1.10372	0.252588	4.36964	1.24452e-05	0.000247433	13.0676	1.23852	0.221364	5.59494	2.20701e-08	4.69127e-07
PKM	9.30131	1.15862	0.277343	4.17756	2.94647e-05	0.00148859	6.31475	2.19023	0.21665	10.1095	5.01179e-24	5.28847e-22	10.0577	1.26507	0.239646	5.27889	1.29965e-07	5.94308e-06	8.88672	1.56277	0.221112	7.06779	1.5742e-12	8.35321e-11
CBX6	8.21386	1.15779	0.288157	4.01791	5.87165e-05	0.00223273	6.16172	2.07672	0.186907	11.111	1.10972e-28	2.50501e-26	9.47982	1.30181	0.226924	5.73675	9.65113e-09	6.72337e-07	8.41802	1.52698	0.197986	7.71256	1.23317e-14	9.2795e-13
UQCRHL	8.20665	1.15274	0.23777	4.84816	1.24614e-06	0.000191583	6.24538	1.91434	0.182373	10.4969	8.93039e-26	1.24418e-23	9.93391	0.921958	0.222472	4.14415	3.4107e-05	0.000547	8.86002	1.34145	0.192733	6.96014	3.3994e-12	1.66095e-10
H4C4	4.07931	1.15064	0.250085	4.60102	4.20435e-06	0.000430303	3.54485	1.3203	0.218871	6.03233	1.61614e-09	1.77248e-08	4.98516	0.642292	0.282797	2.27121	0.0231343	0.0880258	4.90489	0.958812	0.197452	4.85592	1.19827e-06	1.51452e-05
MT1F	11.9308	1.14908	0.287049	4.00309	6.25208e-05	0.00231808	10.8996	0.983688	0.201546	4.88072	1.05701e-06	6.86694e-06	13.3425	1.07512	0.263079	4.08669	4.37565e-05	0.000666399	12.7979	1.08198	0.21683	4.98997	6.03872e-07	8.36787e-06
CXCL14	6.82314	1.1489	0.317375	3.62	0.000294606	0.00643085	5.45423	1.55392	0.26366	5.89366	3.77742e-09	3.8692e-08	7.0912	1.57512	0.331809	4.74706	2.06396e-06	5.83337e-05	7.37955	1.14092	0.313515	3.63912	0.000273576	0.00156427
H3-3B	29.3187	1.14874	0.38446	2.98792	0.00280879	0.0266163	18.9066	2.75323	0.233223	11.8051	3.6735e-32	1.33693e-29	29.8658	1.82087	0.260574	6.98793	2.78967e-12	5.95704e-10	24.7811	2.12005	0.230667	9.19096	3.89346e-20	8.46781e-18
ARPC2	8.68967	1.14705	0.296035	3.87471	0.00010675	0.00334486	6.29952	1.92678	0.189445	10.1707	2.68099e-24	2.91525e-22	9.34071	1.2842	0.249458	5.14798	2.63314e-07	1.08795e-05	9.31276	1.17845	0.227017	5.19099	2.09176e-07	3.30712e-06
ATP5F1C	16.331	1.14587	0.258996	4.42428	9.6763e-06	0.000704356	12.52	1.67432	0.19721	8.49007	2.06507e-17	8.48533e-16	19.2188	0.762244	0.231683	3.29002	0.00100179	0.00824837	17.3031	1.15083	0.188004	6.12131	9.28101e-10	2.74946e-08
DST	9.89007	1.1448	0.253534	4.51537	6.32058e-06	0.000551408	7.97506	1.62133	0.24351	6.65819	2.77224e-11	4.2182e-10	11.724	0.978025	0.249237	3.92408	8.706e-05	0.0011608	11.6354	0.969959	0.235039	4.1268	3.67839e-05	0.000287091
ST6GALNAC6	19.1074	1.14459	0.320349	3.57296	0.000352973	0.00706358	14.0614	1.98668	0.236858	8.3876	4.96147e-17	1.91097e-15	23.269	0.79694	0.275306	2.89475	0.00379463	0.0229557	21.3405	1.10695	0.257255	4.30292	1.68559e-05	0.000149684
FGF1	58.4489	1.14379	0.410427	2.78684	0.00532249	0.0396994	38.5684	2.7153	0.305391	8.89121	6.04455e-19	3.08861e-17	66.217	1.24746	0.306593	4.06878	4.72593e-05	0.000705291	62.1488	1.28536	0.326424	3.93769	8.227e-05	0.000570896
ERG	6.17742	1.14343	0.262006	4.36413	1.27628e-05	0.000827682	4.86894	1.85574	0.210733	8.80611	1.29559e-18	6.27835e-17	7.00367	1.3595	0.245237	5.5436	2.9631e-08	1.73259e-06	6.38213	1.51332	0.190197	7.95661	1.76812e-15	1.53071e-13
LAMP2	7.9433	1.14143	0.282241	4.04416	5.25115e-05	0.00209506	6.20194	1.47122	0.241833	6.08362	1.17502e-09	1.3279e-08	9.29741	0.70645	0.255544	2.7645	0.00570109	0.0312841	8.52185	1.08887	0.225629	4.82591	1.39363e-06	1.7344e-05
TCEAL8	6.03101	1.1409	0.244326	4.66958	3.01815e-06	0.000328205	5.1825	1.35187	0.201791	6.69936	2.09341e-11	3.26042e-10	6.46806	1.47348	0.253577	5.81076	6.21884e-09	4.64045e-07	6.36638	1.24884	0.177948	7.01801	2.25051e-12	1.14022e-10
NPNT	73.0958	1.13826	0.43613	2.60991	0.00905671	0.0565339	47.9715	3.11194	0.309222	10.0638	7.98708e-24	8.23316e-22	81.4896	1.61724	0.320612	5.04422	4.55382e-07	1.68492e-05	71.2381	1.74989	0.314548	5.56319	2.6489e-08	5.47619e-07
CAP1	11.3758	1.13716	0.31967	3.55728	0.000374722	0.00734372	8.08396	2.01142	0.231588	8.68535	3.77577e-18	1.71331e-16	13.4555	0.863902	0.293384	2.94461	0.00323357	0.0203916	13.0921	0.969213	0.274348	3.53279	0.000411202	0.00220469
RAPH1	8.12479	1.1358	0.269899	4.20824	2.57364e-05	0.00136197	6.40144	1.64435	0.191266	8.59716	8.17162e-18	3.55426e-16	10.2175	0.595474	0.24144	2.46634	0.0136502	0.0596368	9.17811	1.03676	0.189493	5.47124	4.46906e-08	8.61636e-07
ASAH1	11.1984	1.13349	0.22109	5.12683	2.94658e-07	7.61585e-05	8.46235	1.73907	0.213657	8.13954	3.96776e-16	1.31519e-14	14.0633	0.548876	0.232492	2.36084	0.0182335	0.0737192	13.0101	0.942212	0.203843	4.62224	3.79624e-06	4.17915e-05
SLC6A19	3.45453	1.13213	0.298078	3.79811	0.000145805	0.00402211	3.13075	1.0285	0.249348	4.12476	3.71122e-05	0.000169959	3.69338	0.939664	0.325992	2.88248	0.00394564	0.0236983	3.69242	0.95137	0.215922	4.40608	1.05257e-05	0.000100275
ID1	17.5284	1.13198	0.328764	3.44313	0.000575032	0.00968378	12.1468	2.23978	0.23358	9.58891	8.90166e-22	7.08676e-20	20.4851	0.863711	0.296343	2.91457	0.00356182	0.0218813	17.075	1.48424	0.264177	5.61835	1.92788e-08	4.15239e-07
SDF4	9.8425	1.13159	0.270177	4.18835	2.80994e-05	0.00144834	7.33535	1.87534	0.216503	8.66197	4.6367e-18	2.08278e-16	10.5222	1.45366	0.237807	6.11276	9.79244e-10	9.64853e-08	10.5267	1.234	0.218888	5.63759	1.72444e-08	3.78739e-07
PPIA	33.4202	1.13133	0.331679	3.41092	0.000647441	0.0103742	22.2698	2.31874	0.24629	9.41467	4.74576e-21	3.31887e-19	38.1431	0.905541	0.299463	3.02388	0.00249554	0.0168773	33.3898	1.32043	0.260219	5.0743	3.88918e-07	5.69923e-06
CUX1	11.9534	1.13095	0.235478	4.8028	1.5646e-06	0.000217992	8.57883	2.06913	0.192987	10.7216	8.06101e-27	1.30684e-24	14.1804	0.883456	0.235806	3.74654	0.000179287	0.002083	12.4568	1.31905	0.189201	6.97168	3.13169e-12	1.55141e-10
NDUFB8	13.241	1.12979	0.256009	4.41308	1.01912e-05	0.000720351	9.69509	1.90394	0.196289	9.69966	3.02504e-22	2.53266e-20	15.5972	0.807229	0.219092	3.68443	0.000229219	0.00253121	13.412	1.33005	0.177001	7.51437	5.71859e-14	3.9838e-12
NDUFB10	8.7811	1.12816	0.261488	4.31438	1.60052e-05	0.000960678	6.80411	1.71675	0.187398	9.16094	5.14494e-20	3.06855e-18	9.72735	1.15724	0.241471	4.79245	1.64755e-06	4.88079e-05	9.46081	1.24564	0.17167	7.25599	3.9872e-13	2.3942e-11
BAX	5.90155	1.12758	0.228353	4.93786	7.89835e-07	0.000140859	4.91868	1.32153	0.197253	6.69969	2.08864e-11	3.25584e-10	6.60758	0.912227	0.230006	3.96611	7.30564e-05	0.000999914	7.20927	0.776406	0.226998	3.42033	0.000625459	0.00311316
UBE2V1	11.3424	1.1265	0.311002	3.62218	0.000292134	0.00639253	8.07093	2.12189	0.191959	11.0539	2.09982e-28	4.40542e-26	12.0643	1.49611	0.236424	6.32807	2.48249e-10	2.93196e-08	10.3995	1.80658	0.185703	9.72834	2.28296e-22	6.78571e-20
HNRNPC	15.2903	1.12622	0.315999	3.564	0.000365246	0.00722952	10.3687	2.66293	0.190176	14.0024	1.50629e-44	1.91869e-41	16.1622	1.84452	0.240682	7.66375	1.80578e-14	6.70922e-12	13.0477	2.26639	0.210806	10.7511	5.85583e-27	3.3688e-24
ATP6V0E1	11.1465	1.12619	0.326901	3.44505	0.000570959	0.00964251	7.61462	2.35096	0.204554	11.4931	1.42946e-30	3.98305e-28	12.3828	1.22441	0.281407	4.35102	1.35506e-05	0.000262675	10.5875	1.59742	0.225715	7.07715	1.47144e-12	7.89068e-11
HNRNPAB	6.27965	1.12547	0.255577	4.40365	1.06447e-05	0.000744459	4.77656	1.6115	0.21012	7.66942	1.72772e-14	4.32732e-13	6.56616	1.31085	0.255189	5.13676	2.79509e-07	1.14068e-05	6.6206	1.16393	0.199487	5.83459	5.39215e-09	1.3304e-07
GABARAPL1	5.95852	1.1253	0.229944	4.89379	9.89112e-07	0.000164858	4.71646	1.43456	0.186942	7.67382	1.66952e-14	4.19332e-13	6.35114	1.20564	0.231459	5.20887	1.89993e-07	8.2241e-06	5.69049	1.40187	0.175572	7.98459	1.40993e-15	1.24478e-13
IL32	8.86305	1.12468	0.33804	3.32706	0.000877681	0.0124371	6.24248	2.03046	0.228603	8.88203	6.56506e-19	3.31657e-17	9.89695	1.04404	0.310593	3.36143	0.000775405	0.00671616	9.48496	1.12759	0.256812	4.39071	1.12981e-05	0.000106609
MRGPRF	6.50539	1.12353	0.263793	4.25914	2.05213e-05	0.00117677	5.36342	1.51472	0.216406	6.99945	2.56962e-12	4.5687e-11	7.62954	1.14821	0.244197	4.70199	2.57634e-06	6.96159e-05	7.43292	1.08653	0.238658	4.55266	5.2973e-06	5.57053e-05
UBTF	5.8462	1.11994	0.248474	4.50726	6.56689e-06	0.000559324	4.57181	1.51222	0.210395	7.18753	6.59752e-13	1.30872e-11	6.99223	0.61937	0.260682	2.37596	0.0175034	0.0716445	6.09725	1.2346	0.209509	5.89281	3.79694e-09	9.71551e-08
CSNK2A3	5.2947	1.11879	0.249868	4.47752	7.5514e-06	0.000605425	4.33334	1.3556	0.21454	6.31862	2.63907e-10	3.42522e-09	6.35543	0.606265	0.272141	2.22776	0.0258966	0.0957381	5.54996	1.19863	0.215112	5.57213	2.51649e-08	5.24901e-07
EMC10	18.1973	1.11874	0.302791	3.69474	0.000220109	0.00526902	13.7073	1.79109	0.270547	6.62024	3.58624e-11	5.36932e-10	21.3468	0.91056	0.252857	3.60109	0.000316882	0.00326752	21.5338	0.879406	0.250073	3.5166	0.000437107	0.00231523
FARP1	8.10793	1.11862	0.253396	4.41451	1.0124e-05	0.000720351	6.62576	1.40731	0.195232	7.20838	5.66195e-13	1.13068e-11	9.11353	1.08022	0.227759	4.74284	2.10744e-06	5.925e-05	9.53069	0.954158	0.187604	5.08603	3.65645e-07	5.40259e-06
AMDHD2	5.41392	1.11781	0.274518	4.07188	4.66345e-05	0.00194318	3.99443	1.86236	0.204544	9.10494	8.6316e-20	4.98146e-18	5.66431	1.42662	0.240425	5.93372	2.96154e-09	2.48067e-07	5.24022	1.50985	0.174992	8.62815	6.23535e-18	9.19019e-16
CLINT1	5.55861	1.11553	0.235931	4.72821	2.26509e-06	0.0002748	4.15699	1.69187	0.204869	8.25832	1.47732e-16	5.29016e-15	5.76451	1.49531	0.252381	5.92479	3.12704e-09	2.58184e-07	5.69987	1.34659	0.179303	7.51013	5.90694e-14	4.099e-12
HEXIM1	10.2646	1.1155	0.27881	4.00091	6.30982e-05	0.00232019	7.17269	2.23633	0.208086	10.7472	6.11104e-27	1.03789e-24	10.9962	1.44898	0.259734	5.5787	2.42326e-08	1.46497e-06	9.87829	1.54768	0.228549	6.77177	1.27217e-11	5.57443e-10
UBE2E2	5.59698	1.11541	0.226238	4.93024	8.21289e-07	0.000143597	5.03202	1.10009	0.205852	5.34409	9.08707e-08	7.27659e-07	6.55835	0.74787	0.239979	3.1164	0.00183075	0.0132776	6.3095	1.04638	0.196825	5.31628	1.05912e-07	1.82496e-06
DPYSL3	6.13979	1.11297	0.247745	4.49242	7.04194e-06	0.000584121	5.05779	1.46343	0.199873	7.32179	2.44682e-13	5.14554e-12	7.43813	0.924361	0.250723	3.68678	0.000227111	0.00251727	8.69012	0.526355	0.238603	2.20598	0.0273851	0.0658025
EEF1D	27.5153	1.11236	0.383038	2.90405	0.00368375	0.031524	18.7366	2.23419	0.30115	7.41886	1.18131e-13	2.62673e-12	32.0964	0.823641	0.352294	2.33794	0.0193905	0.0773453	27.8619	1.29766	0.305709	4.24476	2.18832e-05	0.000185929
TMEM258	9.47343	1.1123	0.254593	4.36893	1.24855e-05	0.000815858	7.5437	1.588	0.193175	8.22052	2.02622e-16	7.02989e-15	10.3788	1.1476	0.216916	5.29054	1.21957e-07	5.64452e-06	9.25577	1.46617	0.168504	8.70112	3.28632e-18	5.00926e-16
GABARAP	15.2491	1.11159	0.205133	5.4189	5.99667e-08	2.97068e-05	11.4547	1.86724	0.181827	10.2694	9.6851e-25	1.12056e-22	17.1616	1.10789	0.209385	5.29117	1.21535e-07	5.64452e-06	15.6246	1.32786	0.193652	6.85696	7.03408e-12	3.20833e-10
SIRT2	4.62265	1.10939	0.242339	4.57787	4.69745e-06	0.000455296	4.01124	1.16544	0.20318	5.73599	9.6945e-09	9.14236e-08	5.46394	0.831416	0.252691	3.29025	0.00100099	0.00824561	5.12027	1.00321	0.18857	5.32008	1.03719e-07	1.79586e-06
THRAP3	8.62237	1.10908	0.253225	4.3798	1.18789e-05	0.000796421	6.82583	1.84862	0.188723	9.79538	1.17848e-22	1.0614e-20	9.73093	1.21299	0.201639	6.01567	1.79141e-09	1.62172e-07	8.45337	1.68395	0.167906	10.0291	1.13535e-23	4.21829e-21
ZNF91	3.65008	1.10902	0.268937	4.12373	3.72787e-05	0.00169599	3.28393	1.10082	0.218007	5.04948	4.43013e-07	3.09532e-06	4.45355	0.712357	0.263141	2.70713	0.00678671	0.0356507	4.04953	1.04913	0.196439	5.34073	9.25721e-08	1.63459e-06
PFKL	9.27263	1.10712	0.269898	4.102	4.09593e-05	0.00178598	6.65222	2.19358	0.208315	10.5301	6.27663e-26	9.17468e-24	10.2996	1.24939	0.245027	5.09897	3.41502e-07	1.34179e-05	8.67818	1.77133	0.19463	9.10103	8.94794e-20	1.79301e-17
PERP	4.59373	1.10651	0.256279	4.31761	1.57725e-05	0.000956759	3.73032	1.61741	0.207027	7.81256	5.60381e-15	1.51413e-13	4.94059	1.38339	0.250259	5.52786	3.24166e-08	1.87093e-06	5.31929	1.06083	0.179962	5.89475	3.75258e-09	9.67102e-08
MARCKS	7.12671	1.10517	0.254056	4.3501	1.36076e-05	0.000857517	5.56021	1.53628	0.207609	7.39987	1.36319e-13	3.00492e-12	8.76019	0.608586	0.227254	2.678	0.00740633	0.0380537	7.50591	1.27375	0.192284	6.62431	3.48868e-11	1.37648e-09
CRAT	4.75629	1.1048	0.246283	4.48589	7.26108e-06	0.000596747	3.94359	1.37171	0.209208	6.55666	5.50259e-11	7.99736e-10	5.67604	0.709844	0.25242	2.81216	0.00492105	0.028039	5.16264	1.18777	0.198389	5.98706	2.13673e-09	5.76497e-08
COX7A2L	9.24759	1.10374	0.266037	4.14883	3.34183e-05	0.00161076	6.63953	2.22252	0.192964	11.5178	1.07325e-30	3.08697e-28	9.91328	1.49433	0.230117	6.49378	8.37073e-11	1.13094e-08	8.59754	1.75007	0.195872	8.93478	4.07997e-19	7.65917e-17
PLPP1	32.2557	1.10276	0.405137	2.72195	0.00648972	0.0452985	20.0451	2.83199	0.255152	11.0993	1.26477e-28	2.78453e-26	34.7814	1.31858	0.323372	4.07758	4.55074e-05	0.000685443	26.6581	2.12142	0.269288	7.87791	3.32912e-15	2.73601e-13
COL1A1	2.56872	1.10274	0.292424	3.77103	0.000162574	0.00433603	2.49796	0.737641	0.243871	3.02471	0.00248868	0.00666577	2.97839	0.741318	0.324873	2.28187	0.0224973	0.0862274	3.16701	0.6848	0.22746	3.01064	0.00260697	0.010138
CCT5	5.12911	1.10149	0.238032	4.62749	3.7012e-06	0.000386007	4.68519	1.08625	0.192038	5.65645	1.54536e-08	1.4118e-07	6.20565	0.699164	0.215776	3.24024	0.0011943	0.00944111	5.80992	1.11744	0.185696	6.01759	1.77037e-09	4.91023e-08
NDUFA4	10.503	1.10087	0.320678	3.43296	0.000597024	0.0098861	8.0093	1.67183	0.269041	6.21405	5.16355e-10	6.30696e-09	11.9668	0.923441	0.285926	3.22965	0.00123942	0.00970522	10.922	1.19358	0.25131	4.74946	2.0396e-06	2.42575e-05
NSMF	6.95304	1.1005	0.226345	4.86204	1.16179e-06	0.000184995	6.03801	1.25999	0.193293	6.51853	7.09988e-11	1.0129e-09	7.6304	1.17441	0.231209	5.07944	3.78558e-07	1.44876e-05	8.16124	0.973893	0.175111	5.56156	2.67367e-08	5.51877e-07
KIF12	8.53974	1.0978	0.279081	3.93363	8.36737e-05	0.00276853	7.59302	1.2434	0.266618	4.66362	3.10698e-06	1.83588e-05	9.02396	1.67118	0.270965	6.16753	6.93642e-10	7.31977e-08	8.46502	1.59555	0.197455	8.08054	6.44789e-16	6.24955e-14
TM9SF2	12.3507	1.09738	0.291647	3.76271	0.000168084	0.00446074	8.60561	2.26078	0.196432	11.5092	1.18519e-30	3.35484e-28	14.5647	0.880692	0.254402	3.46181	0.000536554	0.00500466	12.4735	1.37554	0.247966	5.5473	2.90113e-08	5.91977e-07
PURA	7.91351	1.09569	0.247011	4.4358	9.17303e-06	0.000675999	5.88174	1.96892	0.187023	10.5277	6.44028e-26	9.33736e-24	8.93672	1.10933	0.220967	5.02035	5.15783e-07	1.88108e-05	8.01323	1.46095	0.174903	8.35293	6.65893e-17	7.86459e-15
PAPOLA	6.47876	1.09527	0.239642	4.57044	4.86696e-06	0.000466652	5.26992	1.59304	0.183439	8.6843	3.8109e-18	1.72447e-16	6.68262	1.73824	0.245451	7.08182	1.42276e-12	3.33862e-10	6.27409	1.66372	0.168665	9.86403	5.96055e-23	1.93273e-20
HSP90AB1	19.0463	1.09369	0.339213	3.22419	0.00126328	0.015646	12.8781	2.26748	0.25009	9.06664	1.22742e-19	6.91872e-18	21.4918	1.0115	0.332541	3.04174	0.00235217	0.0161465	18.4738	1.48122	0.253081	5.85274	4.83526e-09	1.21283e-07
RAC1	10.1173	1.09305	0.287042	3.80797	0.000140114	0.00391659	7.56298	1.84094	0.224242	8.20963	2.2188e-16	7.65336e-15	12.4715	0.686807	0.284144	2.41711	0.0156443	0.0659099	11.3641	1.06858	0.237428	4.50064	6.77476e-06	6.85315e-05
FAM20C	9.85881	1.09232	0.249566	4.37687	1.20395e-05	0.000801163	7.46567	1.79232	0.194801	9.20078	3.55354e-20	2.18518e-18	10.6786	1.34914	0.226886	5.94632	2.74232e-09	2.33677e-07	9.36391	1.58326	0.201456	7.85908	3.86955e-15	3.16558e-13
C12orf57	15.4484	1.09165	0.340141	3.20941	0.00133006	0.0161582	11.2532	1.88679	0.246812	7.64464	2.09534e-14	5.19697e-13	18.1436	0.81521	0.298545	2.73061	0.00632165	0.0337951	16.0237	1.24674	0.272486	4.57544	4.75209e-06	5.06871e-05
HMGN1	23.3459	1.09125	0.319272	3.41792	0.000631021	0.010212	15.9513	2.52825	0.199669	12.6622	9.57336e-37	5.33506e-34	24.8849	1.66885	0.204031	8.17941	2.85249e-16	1.64101e-13	21.7397	1.80814	0.219482	8.23821	1.74809e-16	1.90094e-14
EPS8	5.05219	1.09051	0.250469	4.35387	1.33752e-05	0.000851906	3.78655	1.53824	0.204589	7.51868	5.5334e-14	1.28152e-12	5.13595	1.26175	0.253899	4.9695	6.71244e-07	2.31547e-05	4.81966	1.4656	0.180755	8.10821	5.13696e-16	5.03366e-14
ILF3	12.7179	1.08918	0.307566	3.54129	0.000398183	0.0076098	9.36589	1.88466	0.214725	8.77709	1.67755e-18	7.95631e-17	13.5799	1.31441	0.244707	5.37137	7.81387e-08	3.89253e-06	12.601	1.38657	0.195927	7.07697	1.47336e-12	7.89068e-11
ATP6V0C	8.1884	1.08879	0.225096	4.83702	1.31802e-06	0.000197526	6.41596	1.61308	0.194837	8.27913	1.24078e-16	4.4791e-15	8.74064	1.26237	0.247575	5.09893	3.41579e-07	1.34179e-05	8.2283	1.36893	0.184498	7.41978	1.17314e-13	7.89498e-12
PAPLN	4.72967	1.0887	0.250638	4.34372	1.40087e-05	0.000876603	3.94629	1.38619	0.205454	6.74695	1.50989e-11	2.41055e-10	5.12083	1.34609	0.26346	5.10925	3.23437e-07	1.28754e-05	4.40477	1.69187	0.187363	9.02991	1.71814e-19	3.29477e-17
SKP1	24.1925	1.08765	0.310667	3.50101	0.00046349	0.00838325	16.097	2.51918	0.171702	14.6718	9.76795e-49	1.93546e-45	25.6344	1.53967	0.229281	6.7152	1.87805e-11	3.0174e-09	22.3425	1.73078	0.210435	8.22479	1.9553e-16	2.08807e-14
TNS1	11.2652	1.0875	0.269771	4.03119	5.54949e-05	0.0021562	8.07632	1.9585	0.213138	9.18891	3.96836e-20	2.42355e-18	13.1325	0.839151	0.26323	3.18791	0.00143307	0.0109033	11.9166	1.21448	0.224115	5.41902	5.9927e-08	1.10865e-06
CTNNA1	16.7858	1.08635	0.353685	3.07152	0.00212969	0.0219131	10.9326	2.51714	0.233743	10.7688	4.83176e-27	8.36552e-25	19.0022	1.02595	0.315076	3.25621	0.0011291	0.009046	16.1494	1.51677	0.278493	5.44636	5.14118e-08	9.72299e-07
TRAK2	5.01623	1.08577	0.242883	4.47035	7.80904e-06	0.000613509	4.18517	1.291	0.201461	6.40817	1.47273e-10	2.01405e-09	5.86605	0.808731	0.234873	3.44326	0.000574741	0.00527803	5.90338	0.950494	0.20013	4.74939	2.04033e-06	2.42575e-05
CGNL1	12.7933	1.08469	0.255381	4.24733	2.1633e-05	0.00121408	11.2353	1.30094	0.30804	4.22328	2.40771e-05	0.000115701	14.9635	1.00603	0.238536	4.21753	2.46991e-05	0.000423759	14.1207	1.13443	0.240718	4.71268	2.44483e-06	2.83492e-05
FKBP1A	17.1195	1.08366	0.332347	3.26062	0.0011117	0.0144084	12.6473	1.77291	0.241911	7.32877	2.32272e-13	4.8961e-12	20.2973	0.733035	0.293379	2.4986	0.0124686	0.055784	20.2416	0.817479	0.261564	3.12535	0.00177591	0.00739128
SLC9A3R1	4.15403	1.08352	0.255324	4.2437	2.19862e-05	0.00122916	4.1795	0.640414	0.195834	3.27018	0.00107479	0.00326185	4.93333	0.719532	0.25014	2.87651	0.00402094	0.0239916	4.89918	0.805213	0.189158	4.25683	2.07348e-05	0.000178381
SFT2D2	6.45193	1.08339	0.258252	4.19507	2.72789e-05	0.00141835	4.91255	1.5571	0.19762	7.87927	3.29306e-15	9.32145e-14	7.42842	0.854798	0.228586	3.73951	0.00018438	0.00212693	6.24209	1.42632	0.194561	7.33095	2.28532e-13	1.44526e-11
NDUFB5	5.05419	1.08337	0.245053	4.42097	9.82573e-06	0.000712326	4.40546	1.47125	0.193935	7.58629	3.29207e-14	7.90141e-13	5.86671	0.99886	0.210402	4.7474	2.0605e-06	5.83337e-05	5.28453	1.42224	0.173939	8.17665	2.91849e-16	2.97419e-14
PLG	8.38995	1.08332	0.254447	4.25757	2.06665e-05	0.00117753	6.23525	1.99373	0.201054	9.9164	3.53255e-23	3.4424e-21	9.33122	1.36742	0.278377	4.91213	9.00934e-07	2.99204e-05	7.85062	1.81278	0.179221	10.1148	4.74932e-24	1.92499e-21
PHLDB2	5.50418	1.08329	0.228531	4.74024	2.13462e-06	0.000266216	4.90415	1.02092	0.203127	5.02601	5.008e-07	3.46154e-06	6.10324	0.789897	0.240721	3.28138	0.001033	0.00845072	6.05313	0.946639	0.205941	4.59664	4.29349e-06	4.66038e-05
NREP	6.98647	1.08275	0.2783	3.89059	0.000100002	0.00318472	5.65042	1.37517	0.217673	6.31761	2.65637e-10	3.44017e-09	7.92219	0.879927	0.2711	3.24577	0.00117134	0.00930085	7.7479	1.03533	0.224908	4.60334	4.15775e-06	4.5213e-05
GLRX	5.88269	1.08264	0.230305	4.70092	2.58994e-06	0.000296159	4.54502	1.44478	0.219071	6.59501	4.25234e-11	6.30357e-10	6.41239	0.852252	0.252189	3.37942	0.000726402	0.00637218	5.81444	1.24929	0.187555	6.66094	2.72083e-11	1.11415e-09
TNNT2	10.7492	1.08226	0.276366	3.91603	9.00174e-05	0.00294024	8.42501	1.84189	0.188184	9.7877	1.27157e-22	1.13949e-20	12.088	1.36341	0.230904	5.90465	3.53395e-09	2.87783e-07	10.9624	1.48013	0.18227	8.12052	4.64189e-16	4.59908e-14
NPTN	9.6448	1.08154	0.272526	3.96859	7.22996e-05	0.00252051	7.00942	1.97519	0.182366	10.8309	2.45755e-27	4.56516e-25	10.9176	1.08373	0.247102	4.38577	1.15575e-05	0.000232901	9.93387	1.33259	0.193483	6.88736	5.6837e-12	2.64655e-10
BRI3	12.0192	1.08144	0.252624	4.28084	1.86189e-05	0.00108836	8.93675	1.81362	0.193235	9.38557	6.25742e-21	4.24291e-19	14.7965	0.594007	0.228133	2.60378	0.00922027	0.0446954	13.3565	1.01025	0.205185	4.92361	8.49614e-07	1.12738e-05
APLNR	5.09112	1.0814	0.256263	4.21989	2.44427e-05	0.00130123	4.23468	1.12929	0.2111	5.34954	8.81792e-08	7.08653e-07	5.78855	0.607324	0.260882	2.32796	0.019914	0.0788339	5.64919	0.843635	0.189125	4.46071	8.1687e-06	8.06647e-05
CAPZB	7.0171	1.08062	0.250551	4.31299	1.61065e-05	0.000960678	5.44726	1.53731	0.214823	7.15619	8.29491e-13	1.62553e-11	7.91277	0.868237	0.256062	3.39073	0.00069708	0.00615432	7.55206	1.03861	0.195101	5.32342	1.01832e-07	1.77189e-06
ERP44	8.54295	1.08005	0.263619	4.09701	4.18528e-05	0.0018205	6.42253	1.6866	0.19542	8.63067	6.09948e-18	2.69238e-16	10.1946	0.641186	0.27223	2.35531	0.0185072	0.07464	9.21017	1.10294	0.207253	5.32173	1.02785e-07	1.78314e-06
PTN	3.31964	1.07563	0.264768	4.06254	4.85424e-05	0.0019949	3.03636	0.989494	0.234173	4.22549	2.38427e-05	0.000114729	3.50036	1.21398	0.303552	3.99923	6.35493e-05	0.00088959	3.37168	1.13865	0.211798	5.37613	7.61034e-08	1.37232e-06
COL18A1	6.6387	1.07531	0.245952	4.37203	1.23097e-05	0.000810214	5.62103	1.15828	0.221215	5.23598	1.64112e-07	1.24642e-06	6.84943	1.20969	0.278521	4.34326	1.40382e-05	0.000270073	6.36307	1.31345	0.22704	5.7851	7.24686e-09	1.73245e-07
DYSF	6.2249	1.07516	0.222381	4.83477	1.33302e-06	0.00019811	4.94114	1.38879	0.214486	6.47494	9.48511e-11	1.33503e-09	6.99267	0.786686	0.271304	2.89964	0.00373589	0.022685	7.14909	0.826607	0.213626	3.86941	0.000109099	0.000726271
XRCC5	8.53066	1.07382	0.235544	4.55888	5.14273e-06	0.000475318	6.59231	1.53841	0.203147	7.57288	3.65038e-14	8.7145e-13	9.45813	0.953625	0.221978	4.29603	1.73881e-05	0.000320683	8.53489	1.262	0.183818	6.86549	6.62612e-12	3.05349e-10
CALCOCO1	7.14024	1.07073	0.254542	4.20651	2.59344e-05	0.00136435	5.50729	1.52866	0.20593	7.4232	1.1432e-13	2.54833e-12	7.95303	0.950131	0.268446	3.53938	0.000401075	0.00394092	7.70454	1.07778	0.186662	5.77396	7.74294e-09	1.84477e-07
MAOB	3.55633	1.06881	0.265094	4.03181	5.53481e-05	0.00215519	3.67718	0.762641	0.213286	3.57568	0.000349325	0.00122628	4.30935	0.678632	0.261826	2.59192	0.00954424	0.0459164	4.02845	1.01144	0.195808	5.1655	2.39803e-07	3.71559e-06
COL27A1	3.64418	1.06798	0.266603	4.00589	6.1784e-05	0.00230366	3.26194	1.12844	0.219528	5.1403	2.74299e-07	2.00474e-06	4.11923	0.767986	0.276942	2.77309	0.00555265	0.0307343	4.29636	0.941128	0.197235	4.77161	1.82757e-06	2.2052e-05
CTSA	7.30934	1.06772	0.259671	4.1118	3.92582e-05	0.00174919	5.55521	1.67654	0.206259	8.12833	4.35253e-16	1.42681e-14	8.54891	0.796373	0.263467	3.02266	0.00250561	0.016939	9.01442	0.737508	0.242903	3.03623	0.00239558	0.0094415
HNRNPU	22.5771	1.06685	0.342643	3.11358	0.00184835	0.0201885	15.4062	2.23563	0.232148	9.63017	5.96325e-22	4.79021e-20	25.3194	1.06227	0.297783	3.56725	0.000360745	0.00361434	23.5486	1.22355	0.277523	4.4088	1.03943e-05	9.93423e-05
HNRNPM	10.146	1.06603	0.242345	4.39882	1.0884e-05	0.000755274	7.75627	1.58727	0.191684	8.28065	1.22507e-16	4.43136e-15	10.969	1.00716	0.212628	4.73672	2.17206e-06	6.08108e-05	10.3276	1.24958	0.177575	7.03693	1.96519e-12	1.01293e-10
ALDH7A1	6.638	1.06591	0.263973	4.03795	5.39205e-05	0.00212747	5.06345	1.49968	0.197677	7.58651	3.28639e-14	7.89841e-13	6.71901	1.39985	0.240576	5.81872	5.92985e-09	4.4434e-07	6.85996	1.18326	0.202438	5.84508	5.06314e-09	1.26112e-07
MIF	10.6119	1.06568	0.292648	3.6415	0.000271058	0.00605013	8.23278	1.70599	0.229167	7.44432	9.74484e-14	2.18866e-12	11.6803	1.16355	0.250562	4.64374	3.42162e-06	8.78003e-05	10.9772	1.28558	0.228947	5.61519	1.96343e-08	4.22386e-07
BAP1	5.98396	1.06444	0.239152	4.45087	8.55242e-06	0.000649037	4.9014	1.38661	0.194173	7.14108	9.26015e-13	1.79301e-11	7.42412	0.57122	0.257884	2.21503	0.026758	0.0980922	6.88377	0.953902	0.196968	4.84294	1.27932e-06	1.61125e-05
ATP1A1	10.9278	1.06434	0.321456	3.31101	0.000929605	0.0128916	8.08839	1.80219	0.245872	7.32979	2.30513e-13	4.86479e-12	12.8722	0.806164	0.303066	2.66003	0.00781341	0.0395752	12.4251	0.96712	0.258485	3.74149	0.000182931	0.00111193
MLLT6	12.9554	1.06402	0.31415	3.38697	0.000706685	0.0109496	8.98249	2.17781	0.203912	10.6802	1.26058e-26	1.98937e-24	14.0073	1.23752	0.239064	5.17653	2.26055e-07	9.53067e-06	12.3563	1.5935	0.227569	7.00229	2.51807e-12	1.25791e-10
PLXNB2	10.1282	1.06285	0.262431	4.05	5.12173e-05	0.00205261	7.66865	1.64759	0.206548	7.97678	1.50195e-15	4.494e-14	11.2217	0.989873	0.246687	4.01267	6.00359e-05	0.000852452	11.2899	0.997905	0.218628	4.5644	5.00931e-06	5.30185e-05
DBNL	6.94175	1.06235	0.256665	4.13907	3.48715e-05	0.00163182	5.25035	1.79003	0.187876	9.52772	1.60777e-21	1.22006e-19	7.73668	1.12646	0.209118	5.38674	7.17475e-08	3.62101e-06	6.44872	1.64609	0.161738	10.1775	2.49779e-24	1.03594e-21
TRIM52	3.46428	1.06152	0.256533	4.13793	3.50447e-05	0.00163182	3.55365	0.665041	0.201599	3.29883	0.000970901	0.0029821	3.95291	0.646466	0.264206	2.44682	0.0144122	0.0618894	3.9913	0.811548	0.189017	4.29352	1.7586e-05	0.000154822
MAGED1	5.27274	1.06037	0.235001	4.51219	6.41619e-06	0.000555468	4.21573	1.38869	0.208665	6.6551	2.83115e-11	4.3005e-10	6.01663	0.914213	0.264348	3.45837	0.000543461	0.00505059	5.68442	1.05363	0.202791	5.19563	2.04032e-07	3.23728e-06
ILK	7.22742	1.06016	0.265822	3.98823	6.65674e-05	0.00239831	5.44114	1.70709	0.218902	7.7984	6.26952e-15	1.67623e-13	8.15304	0.966503	0.265237	3.64393	0.000268508	0.0028743	6.90682	1.47284	0.21791	6.75892	1.3902e-11	6.05223e-10
EIF3I	5.15473	1.0601	0.222753	4.75909	1.94471e-06	0.000247729	4.63372	0.931845	0.221789	4.20149	2.65164e-05	0.000125796	5.8622	0.674847	0.23401	2.88383	0.0039287	0.0236305	5.894	0.879398	0.186416	4.7174	2.38883e-06	2.78265e-05
RIDA	3.71332	1.05891	0.298239	3.55053	0.000384456	0.0074307	3.41805	0.834626	0.248735	3.35548	0.000792269	0.00249679	4.15206	0.730773	0.319297	2.2887	0.022097	0.0851692	4.50435	0.625365	0.2168	2.88453	0.00391998	0.0141602
WASL	10.6882	1.05778	0.276679	3.82312	0.000131776	0.00377829	7.33971	1.96936	0.213027	9.24465	2.36014e-20	1.49781e-18	10.8777	1.4143	0.253867	5.57101	2.53268e-08	1.52594e-06	10.3066	1.40196	0.202837	6.91179	4.78586e-12	2.27603e-10
PCGF2	6.59302	1.05663	0.249474	4.23544	2.28108e-05	0.00124788	4.70176	2.02787	0.199288	10.1756	2.54812e-24	2.78777e-22	7.32889	1.0323	0.232666	4.43685	9.12846e-06	0.000190852	6.65698	1.36509	0.202154	6.75271	1.45107e-11	6.28691e-10
SDHC	17.3154	1.05638	0.296912	3.55788	0.000373861	0.00733491	12.0665	2.09971	0.212406	9.88538	4.81759e-23	4.59423e-21	20.0684	0.925201	0.245771	3.76449	0.000166891	0.00196458	17.637	1.30841	0.255094	5.12915	2.91056e-07	4.41386e-06
EIF3F	10.2055	1.0536	0.286171	3.68171	0.000231676	0.0054222	7.49478	1.90996	0.185861	10.2763	9.01271e-25	1.05048e-22	11.7652	1.00389	0.238096	4.21631	2.48331e-05	0.000425023	11.1386	1.18362	0.206108	5.74274	9.3154e-09	2.1917e-07
VKORC1	6.7282	1.05342	0.243187	4.33173	1.47942e-05	0.000912943	5.15132	1.75202	0.212233	8.25516	1.51697e-16	5.42128e-15	7.74859	1.06538	0.242636	4.39084	1.12913e-05	0.000229088	6.60062	1.57835	0.178116	8.86137	7.90379e-19	1.43833e-16
PTGES3	8.16277	1.05283	0.21384	4.92346	8.50289e-07	0.000147224	7.21196	1.11642	0.184387	6.05477	1.40615e-09	1.56333e-08	10.1402	0.516577	0.203624	2.53692	0.0111831	0.0515481	9.59235	0.872457	0.171813	5.07794	3.81558e-07	5.61445e-06
EIF2S3	4.67212	1.05125	0.25267	4.16055	3.17477e-05	0.0015512	4.58325	0.826444	0.258746	3.19403	0.001403	0.00409287	5.41661	0.785232	0.272673	2.87976	0.00397977	0.0238172	5.78048	0.782071	0.187785	4.16471	3.11744e-05	0.000249311
FCGR2C	7.17033	1.05021	0.312512	3.36054	0.000777907	0.0116283	5.46015	1.77866	0.219877	8.08936	5.99793e-16	1.89647e-14	7.77871	1.35673	0.265747	5.10536	3.30157e-07	1.30555e-05	6.9537	1.58867	0.185297	8.57362	1.0028e-17	1.39718e-15
GIT2	4.88151	1.04946	0.228138	4.60012	4.22244e-06	0.000430303	4.18004	1.37784	0.203926	6.75659	1.41278e-11	2.26565e-10	5.32785	1.24733	0.23848	5.23032	1.69213e-07	7.4761e-06	5.00529	1.41037	0.179814	7.84351	4.3811e-15	3.51949e-13
SVIL	4.90122	1.04932	0.25184	4.16661	3.09161e-05	0.00153155	3.74589	1.71704	0.211857	8.10474	5.28605e-16	1.71082e-14	5.17539	1.32554	0.246041	5.38746	7.146e-08	3.62101e-06	4.7312	1.51982	0.191495	7.93658	2.07829e-15	1.76496e-13
SNRPD3	7.98464	1.04877	0.241579	4.34132	1.41626e-05	0.000883133	6.4207	1.49337	0.187336	7.97159	1.56643e-15	4.67126e-14	9.60903	0.682934	0.219557	3.11052	0.00186761	0.01349	8.93573	1.04407	0.19593	5.3288	9.88633e-08	1.73025e-06
APPL1	6.8768	1.04872	0.234298	4.47603	7.60431e-06	0.000605425	5.34692	1.58556	0.196174	8.08238	6.3517e-16	1.9977e-14	8.12191	0.948255	0.22202	4.27102	1.94577e-05	0.000351223	6.86796	1.46867	0.177929	8.25422	1.52892e-16	1.70417e-14
BUD31	5.81455	1.04861	0.237645	4.41248	1.02192e-05	0.000720351	5.22651	1.058	0.176791	5.98448	2.17088e-09	2.31263e-08	6.81392	0.839761	0.236305	3.55372	0.00037983	0.00376536	6.16697	1.15191	0.157353	7.32054	2.46979e-13	1.54922e-11
CSRP1	32.4466	1.0467	0.353477	2.96115	0.00306492	0.0280771	22.4875	2.03426	0.290326	7.00681	2.4382e-12	4.36112e-11	38.002	0.730655	0.291907	2.50304	0.0123132	0.0552714	38.9289	0.746457	0.290463	2.56988	0.0101732	0.0303648
UPK3BL2	15.3667	1.04438	0.314622	3.31949	0.000901831	0.0126026	10.0285	2.46613	0.180183	13.6868	1.21756e-42	1.14278e-39	15.8548	1.53933	0.207557	7.4164	1.20348e-13	3.70048e-11	15.2352	1.36694	0.198866	6.87367	6.25703e-12	2.89088e-10
TMED3	3.78827	1.04406	0.264897	3.9414	8.10088e-05	0.00271053	3.69113	0.857661	0.222728	3.85072	0.000117772	0.00047345	4.45454	0.619794	0.248179	2.49737	0.0125118	0.0558817	4.13044	0.964952	0.202009	4.77678	1.78126e-06	2.1537e-05
TMEM37	6.68515	1.04405	0.260036	4.01502	5.94409e-05	0.00224591	5.89841	1.3396	0.198747	6.74023	1.58137e-11	2.50671e-10	8.61808	0.606648	0.249238	2.43401	0.0149326	0.0635124	7.20029	1.23472	0.215713	5.72388	1.04118e-08	2.40835e-07
SEL1L	13.9587	1.0438	0.262197	3.981	6.86261e-05	0.00244287	10.3598	1.76259	0.19415	9.07852	1.10061e-19	6.28645e-18	15.6287	1.00775	0.230806	4.36624	1.26406e-05	0.000249925	14.0244	1.30169	0.226708	5.74169	9.37352e-09	2.19957e-07
SORBS3	10.5263	1.04367	0.276516	3.77436	0.00016042	0.00432595	7.57376	2.15191	0.198329	10.8502	1.98992e-27	3.7354e-25	11.5053	1.34169	0.242697	5.52825	3.2345e-08	1.87093e-06	10.366	1.52719	0.189115	8.07543	6.72388e-16	6.41249e-14
RSRC2	4.2175	1.04245	0.239887	4.34557	1.38917e-05	0.000872337	3.4364	1.257	0.205408	6.1195	9.38682e-10	1.08346e-08	4.78422	0.867989	0.247264	3.51038	0.00044747	0.00429735	4.20116	1.32692	0.187154	7.08998	1.34128e-12	7.24863e-11
HERPUD1	7.9579	1.03987	0.269072	3.86465	0.000111251	0.00339734	6.00667	1.8843	0.198711	9.48261	2.48e-21	1.81999e-19	9.47705	0.938168	0.275014	3.41135	0.00064643	0.00578915	8.66263	1.21996	0.215511	5.66078	1.50684e-08	3.34657e-07
ATXN10	6.6543	1.03855	0.22368	4.64303	3.43335e-06	0.000361886	5.27444	1.63472	0.192024	8.51311	1.69329e-17	7.05523e-16	7.38084	1.24757	0.238286	5.23561	1.64445e-07	7.30579e-06	6.6756	1.48214	0.18156	8.1634	3.25735e-16	3.30066e-14
MYO1D	7.94938	1.03837	0.225401	4.60679	4.08925e-06	0.000421547	6.14773	1.48021	0.19443	7.61308	2.6764e-14	6.53811e-13	8.49621	0.94814	0.222633	4.25875	2.05575e-05	0.000368346	8.28267	1.084	0.177247	6.11575	9.61018e-10	2.83286e-08
NDUFS8	4.72806	1.03738	0.244509	4.24272	2.20828e-05	0.00123038	4.20796	1.22212	0.193483	6.3164	2.67718e-10	3.4646e-09	5.13377	1.26739	0.250667	5.05607	4.27994e-07	1.60691e-05	5.01978	1.23504	0.178846	6.90558	4.99992e-12	2.36067e-10
POLR2L	14.8477	1.03622	0.306678	3.37886	0.00072788	0.0111337	11.0756	1.91785	0.234436	8.18072	2.82158e-16	9.60252e-15	16.5739	1.21961	0.26602	4.58465	4.54752e-06	0.000109657	16.1957	1.1643	0.248414	4.68692	2.77346e-06	3.1605e-05
PNRC2	17.1298	1.03537	0.267499	3.87057	0.000108579	0.00335958	13.7971	1.44439	0.168531	8.57048	1.03054e-17	4.40711e-16	18.8347	1.07056	0.174672	6.12895	8.84589e-10	9.06653e-08	18.0138	1.17355	0.15889	7.38592	1.51398e-13	9.89024e-12
C18orf32	5.14944	1.03525	0.209287	4.94654	7.55458e-07	0.000136089	4.04181	1.40988	0.200963	7.01562	2.28926e-12	4.12367e-11	5.44459	1.12458	0.237551	4.73406	2.20068e-06	6.11323e-05	4.94613	1.38573	0.189302	7.32021	2.47582e-13	1.54922e-11
PAQR7	6.72508	1.03452	0.244961	4.22319	2.40866e-05	0.00129776	5.92692	1.40247	0.174939	8.01687	1.08469e-15	3.31222e-14	7.75073	1.18418	0.225458	5.25235	1.50173e-07	6.76309e-06	7.28542	1.2776	0.172718	7.39699	1.39303e-13	9.19523e-12
SLC22A6	3.93318	1.03384	0.276673	3.7367	0.00018645	0.00473667	3.67429	0.890484	0.213061	4.17947	2.92187e-05	0.000137446	4.09221	1.28817	0.286645	4.49397	6.99081e-06	0.00015526	4.43891	0.903955	0.191472	4.72108	2.34594e-06	2.73985e-05
MTA1	9.61102	1.0327	0.272425	3.79077	0.000150183	0.00411422	7.05136	1.96874	0.194386	10.128	4.15031e-24	4.43189e-22	10.8172	1.1716	0.232185	5.04596	4.51241e-07	1.67306e-05	9.15505	1.66879	0.189468	8.80779	1.27632e-18	2.23156e-16
NAT8	9.03162	1.03183	0.26426	3.90461	9.43786e-05	0.00305471	8.19522	0.95647	0.22541	4.24324	2.20312e-05	0.000107228	10.3118	0.741996	0.290072	2.55797	0.0105286	0.0493084	9.92921	0.925057	0.223496	4.13904	3.48768e-05	0.000274247
ATP5MF	13.6771	1.03162	0.266394	3.87254	0.000107707	0.00334612	9.71363	2.02988	0.18108	11.2099	3.64707e-29	8.44652e-27	15.5185	1.03236	0.22859	4.51622	6.29521e-06	0.000142473	13.7641	1.38397	0.206395	6.70543	2.00818e-11	8.48669e-10
COX8A	14.0557	1.03139	0.334948	3.07925	0.00207526	0.0216486	10.6481	1.70046	0.242229	7.02004	2.21806e-12	4.01163e-11	15.9158	0.973369	0.279337	3.48457	0.000492924	0.00466209	14.6726	1.19802	0.259925	4.60909	4.04441e-06	4.4169e-05
BMP7	5.32833	1.03109	0.229398	4.49476	6.96478e-06	0.000582695	4.46984	1.28155	0.19045	6.72905	1.70778e-11	2.68089e-10	5.84626	1.16921	0.237248	4.92819	8.29939e-07	2.8139e-05	5.45211	1.24855	0.165555	7.54158	4.64321e-14	3.26012e-12
COX5A	6.90186	1.03043	0.256807	4.01247	6.00869e-05	0.00226074	5.44885	1.45092	0.20367	7.12384	1.0496e-12	2.00401e-11	8.2326	0.67264	0.270094	2.49039	0.0127602	0.0566789	8.23297	0.827177	0.216562	3.81959	0.000133673	0.000860622
STING1	5.25661	1.02896	0.247194	4.16257	3.14687e-05	0.00155031	4.32702	1.31618	0.21751	6.05113	1.43832e-09	1.59612e-08	6.55847	0.569245	0.244027	2.33272	0.0196629	0.0781541	6.10931	0.983878	0.206451	4.76567	1.88225e-06	2.26888e-05
PSMB9	7.16292	1.02869	0.296789	3.46607	0.000528121	0.0091552	5.68812	1.61008	0.197891	8.1362	4.07891e-16	1.34702e-14	7.60115	1.415	0.25309	5.59091	2.25889e-08	1.37492e-06	7.13114	1.47136	0.182959	8.04202	8.83695e-16	8.25121e-14
SOD1	11.5973	1.02705	0.281534	3.64806	0.000264229	0.00594232	7.78138	2.14278	0.195577	10.9562	6.20356e-28	1.2292e-25	12.1207	1.28327	0.271526	4.72615	2.28816e-06	6.29738e-05	10.511	1.59339	0.203743	7.82059	5.25763e-15	4.14888e-13
PLD3	12.3997	1.02693	0.253065	4.05798	4.94993e-05	0.00201546	9.16956	1.88878	0.164895	11.4544	2.23538e-30	6.13285e-28	13.6052	1.09622	0.203516	5.38642	7.1876e-08	3.62101e-06	14.1277	0.953733	0.189697	5.02768	4.96449e-07	7.0435e-06
AMOTL1	5.12048	1.02662	0.25512	4.02406	5.72032e-05	0.0021939	4.20131	1.45736	0.205411	7.09484	1.29498e-12	2.44115e-11	5.9688	0.819434	0.25072	3.26832	0.00108189	0.00878214	5.35591	1.31772	0.194385	6.77891	1.21086e-11	5.34516e-10
NOL8	7.43912	1.02619	0.297068	3.45439	0.000551543	0.00941265	5.53399	1.90825	0.205196	9.29965	1.40904e-20	9.17058e-19	7.54824	1.99983	0.265756	7.52505	5.26993e-14	1.84282e-11	6.75961	1.81891	0.184991	9.83242	8.16317e-23	2.55407e-20
DCBLD1	3.05273	1.02522	0.281729	3.63901	0.000273684	0.00607832	2.86679	0.831114	0.223503	3.71858	0.000200344	0.000752946	3.21773	1.11463	0.297634	3.74497	0.000180417	0.00209204	3.36425	0.913946	0.201912	4.52646	5.99791e-06	6.1902e-05
LMAN2	4.53838	1.02419	0.237384	4.3145	1.59967e-05	0.000960678	3.92082	1.26364	0.205167	6.15907	7.31721e-10	8.66449e-09	5.26305	0.801882	0.23884	3.3574	0.000786806	0.00678853	4.89032	1.11174	0.189224	5.87528	4.22136e-09	1.06785e-07
WDR72	3.64892	1.02269	0.270659	3.77851	0.00015777	0.00427608	3.38493	0.81736	0.221554	3.68922	0.000224944	0.000833284	4.30963	0.712832	0.301108	2.36736	0.0179155	0.0727304	3.98503	0.92763	0.208565	4.44769	8.67998e-06	8.49609e-05
FCGRT	12.8565	1.02164	0.316867	3.22418	0.00126334	0.015646	9.17881	1.90628	0.222635	8.56234	1.10604e-17	4.69619e-16	14.9928	0.744109	0.308336	2.4133	0.0158086	0.0663523	12.6518	1.33033	0.243456	5.46436	4.64575e-08	8.90885e-07
PABPC1	23.4095	1.02132	0.335754	3.04188	0.00235106	0.0235423	15.6498	2.13945	0.207904	10.2906	7.76991e-25	9.11584e-23	24.8467	1.14805	0.269596	4.25841	2.05885e-05	0.000368346	23.0971	1.2905	0.230636	5.59538	2.20145e-08	4.68503e-07
SETD3	5.69553	1.02047	0.211389	4.82744	1.38299e-06	0.000198905	5.02365	0.96124	0.201832	4.76258	1.91136e-06	1.17576e-05	6.91727	0.513159	0.225498	2.27567	0.0228658	0.087246	6.80352	0.74331	0.176893	4.20203	2.64532e-05	0.000217705
CD24	5.07219	1.02005	0.264834	3.85167	0.000117315	0.00352221	4.42174	1.1622	0.206409	5.63056	1.7963e-08	1.62031e-07	5.23422	1.35038	0.269231	5.01568	5.28456e-07	1.91166e-05	5.39151	1.10639	0.190267	5.81495	6.06536e-09	1.4697e-07
ITGB5	13.3974	1.01976	0.297734	3.42508	0.000614612	0.0100641	9.2606	2.05465	0.222744	9.22425	2.85545e-20	1.793e-18	16.2675	0.592602	0.267643	2.21415	0.0268185	0.0982145	14.6729	1.01596	0.234171	4.33853	1.4344e-05	0.00013025
LGALS3BP	10.6542	1.01971	0.328726	3.10201	0.00192211	0.0206998	7.83952	1.87774	0.253937	7.39454	1.41903e-13	3.11646e-12	11.978	1.02581	0.267343	3.83707	0.00012451	0.00155389	11.9976	1.00273	0.262565	3.81897	0.000134012	0.00086218
CDK5RAP3	5.06841	1.01931	0.244789	4.16404	3.12664e-05	0.00154461	4.31173	1.22223	0.224803	5.43692	5.42099e-08	4.51319e-07	5.76173	0.782815	0.262541	2.98169	0.00286665	0.0186447	5.48379	1.06684	0.203079	5.25332	1.49384e-07	2.47136e-06
HOMER3	4.73648	1.01837	0.257126	3.9606	7.47603e-05	0.00258186	3.83341	1.54203	0.209162	7.37242	1.67556e-13	3.6395e-12	5.03835	1.30274	0.253	5.14918	2.6163e-07	1.0851e-05	4.62059	1.46857	0.17579	8.35412	6.59214e-17	7.83761e-15
C1S	5.55484	1.01665	0.286495	3.54857	0.000387323	0.00745952	5.06441	1.26938	0.206244	6.15473	7.52043e-10	8.87569e-09	6.69397	1.074	0.253151	4.24251	2.21033e-05	0.000387602	6.89451	0.920491	0.192111	4.79144	1.65587e-06	2.01164e-05
KIFC3	4.51965	1.0164	0.232468	4.37221	1.22996e-05	0.000810214	4.16666	1.14357	0.199035	5.74558	9.16073e-09	8.69879e-08	5.52229	0.603478	0.219184	2.7533	0.00589977	0.0321174	5.69168	0.739529	0.180093	4.10638	4.01909e-05	0.000309885
MAP4K4	5.9776	1.01585	0.232354	4.37199	1.23118e-05	0.000810214	5.23061	1.20486	0.199227	6.04769	1.46934e-09	1.62851e-08	7.3131	0.624498	0.249148	2.50653	0.0121923	0.054853	6.878	0.911228	0.189587	4.80637	1.53695e-06	1.88904e-05
CTSZ	16.3203	1.01565	0.342962	2.96141	0.00306234	0.0280771	10.4631	2.33414	0.233153	10.0112	1.36069e-23	1.36321e-21	17.2972	1.15279	0.273338	4.21746	2.47072e-05	0.000423759	16.5796	1.2214	0.25747	4.74387	2.09672e-06	2.47799e-05
EIF4A1	8.88146	1.01542	0.318251	3.19062	0.00141968	0.0169581	6.28615	1.84931	0.224184	8.24908	1.59621e-16	5.67035e-15	9.41173	1.15439	0.297333	3.88248	0.000103395	0.00132849	8.51228	1.37332	0.225347	6.09426	1.09943e-09	3.22488e-08
SMAD4	6.76149	1.01496	0.226496	4.48116	7.42368e-06	0.000603519	5.35991	1.48883	0.184679	8.06172	7.52264e-16	2.34941e-14	7.49024	1.00379	0.227838	4.40572	1.05435e-05	0.000215633	6.93193	1.26388	0.186084	6.79201	1.10582e-11	4.90575e-10
WDR6	5.79294	1.01464	0.226121	4.48716	7.21785e-06	0.000595941	4.92275	1.41429	0.200661	7.04812	1.81345e-12	3.33394e-11	6.6402	0.953144	0.230944	4.12717	3.67249e-05	0.00057643	6.52372	1.07661	0.177519	6.06478	1.32138e-09	3.79476e-08
FAM50A	4.18822	1.01455	0.256184	3.96023	7.48786e-05	0.00258186	3.5464	1.26984	0.208859	6.0799	1.2026e-09	1.35734e-08	4.48697	1.40165	0.270373	5.18414	2.17017e-07	9.19308e-06	4.41098	1.25057	0.187811	6.65868	2.76293e-11	1.12755e-09
MTRNR2L1	4.67104	1.01437	0.261604	3.87752	0.000105528	0.00331921	3.68338	1.60742	0.214891	7.48017	7.42273e-14	1.69487e-12	5.11302	1.23849	0.260315	4.75767	1.95843e-06	5.61522e-05	4.05207	1.82913	0.195086	9.37605	6.84927e-21	1.67329e-18
IFNAR1	7.48535	1.01423	0.239128	4.24137	2.22159e-05	0.00123043	6.06024	1.47391	0.198185	7.43703	1.02973e-13	2.30589e-12	9.15676	0.632297	0.238694	2.64898	0.00807345	0.040604	8.14885	1.12264	0.213139	5.26719	1.3853e-07	2.31324e-06
RAB11A	11.1138	1.01355	0.285962	3.54435	0.000393588	0.00755652	7.88644	1.64577	0.22718	7.24435	4.34531e-13	8.84589e-12	12.8291	0.625229	0.268325	2.33012	0.0197999	0.0785389	12.7368	0.756021	0.251287	3.0086	0.00262452	0.0101929
MRPS18A	5.00905	1.01248	0.230024	4.40164	1.07436e-05	0.000748445	4.25801	1.14704	0.192092	5.97129	2.35381e-09	2.47789e-08	6.10029	0.589312	0.239906	2.45643	0.0140327	0.0607718	5.30277	1.16093	0.179705	6.46022	1.04554e-10	3.75724e-09
PEBP1	11.4457	1.01222	0.264658	3.82462	0.000130974	0.00377349	8.82853	1.68006	0.204864	8.20086	2.38673e-16	8.20087e-15	14.2236	0.631141	0.235466	2.6804	0.00735351	0.0378658	12.7199	1.06293	0.233871	4.54494	5.49502e-06	5.73424e-05
PRAP1	4.70507	1.01214	0.241887	4.18434	2.85999e-05	0.00146989	3.96866	1.24528	0.204162	6.09945	1.06434e-09	1.21513e-08	5.01108	1.17477	0.250037	4.69839	2.6222e-06	7.06408e-05	4.65179	1.34819	0.177826	7.58148	3.41635e-14	2.43709e-12
TFG	9.21964	1.01185	0.272033	3.71958	0.000199557	0.00494022	6.71442	1.78046	0.191566	9.29424	1.4826e-20	9.57943e-19	10.9215	0.669385	0.252892	2.64692	0.00812296	0.0407611	10.5428	0.926572	0.214602	4.31763	1.57714e-05	0.000141198
FAM234A	4.39693	1.01058	0.247019	4.09109	4.29348e-05	0.00184062	3.73941	1.13212	0.207802	5.44805	5.09245e-08	4.25556e-07	4.98809	0.952055	0.262994	3.62007	0.000294528	0.00308904	5.01287	0.977255	0.190848	5.1206	3.04566e-07	4.5914e-06
LY6E	7.75051	1.01034	0.234667	4.30544	1.66657e-05	0.000984156	6.62099	1.30369	0.167865	7.7663	8.08146e-15	2.10389e-13	8.67957	1.05347	0.206329	5.10579	3.29413e-07	1.3055e-05	8.23078	1.16549	0.176005	6.62193	3.5455e-11	1.3939e-09
MAP6	5.80039	1.00968	0.284271	3.5518	0.000382598	0.00741659	4.7817	1.35918	0.215567	6.30514	2.87931e-10	3.70735e-09	6.62388	0.937184	0.278674	3.36301	0.000770978	0.00669407	6.90464	0.780434	0.231028	3.37809	0.000729902	0.00354399
PALLD	14.1084	1.00944	0.303901	3.32162	0.000894964	0.0125478	9.51599	2.38697	0.213459	11.1823	4.97674e-29	1.13782e-26	15.0252	1.53526	0.23473	6.54054	6.1299e-11	8.60792e-09	13.6444	1.57614	0.243913	6.46189	1.034e-10	3.72533e-09
DVL2	4.49232	1.00932	0.225459	4.47674	7.57924e-06	0.000605425	3.69965	1.27649	0.203494	6.27287	3.54448e-10	4.48289e-09	5.00325	0.993594	0.231946	4.28373	1.83784e-05	0.000335133	4.58232	1.23898	0.172342	7.18905	6.52441e-13	3.70562e-11
RAB11B	14.0732	1.00774	0.326092	3.09036	0.00199916	0.0212239	9.34482	2.34543	0.227841	10.2942	7.48552e-25	8.84036e-23	15.1283	1.2567	0.259263	4.84719	1.25223e-06	3.90424e-05	13.174	1.59655	0.239694	6.66078	2.72383e-11	1.11415e-09
FMNL3	4.53249	1.00774	0.220416	4.572	4.83091e-06	0.0004657	3.87971	0.859519	0.19757	4.35046	1.35853e-05	6.94374e-05	4.47535	0.911692	0.25598	3.56157	0.000368637	0.00367628	5.51885	0.48446	0.189185	2.56078	0.0104438	0.0310063
HIBCH	5.14453	1.00724	0.267107	3.77091	0.000162656	0.00433603	4.37005	1.30862	0.210519	6.21616	5.09467e-10	6.23564e-09	5.47343	1.29076	0.253668	5.08837	3.6115e-07	1.39713e-05	5.02429	1.46614	0.190599	7.69224	1.44578e-14	1.06988e-12
UBE2L3	7.79748	1.00685	0.216796	4.64422	3.41365e-06	0.000361886	6.85935	1.22064	0.190472	6.40852	1.46938e-10	2.01235e-09	8.47398	1.11231	0.213435	5.21148	1.87342e-07	8.15016e-06	8.75106	1.04887	0.158142	6.63248	3.30093e-11	1.31993e-09
TMEM167B	6.11014	1.00622	0.245931	4.09146	4.28664e-05	0.00184062	5.56532	0.98469	0.179245	5.49353	3.9397e-08	3.36479e-07	6.4486	1.25765	0.224152	5.6107	2.01506e-08	1.25948e-06	6.47621	1.17417	0.160283	7.32562	2.37792e-13	1.49851e-11
VAMP8	8.24144	1.00495	0.213088	4.71612	2.4039e-06	0.000285808	6.68476	1.23176	0.193424	6.36819	1.91275e-10	2.56274e-09	9.37844	0.634243	0.242821	2.61198	0.00900192	0.0438603	9.21349	0.850963	0.212015	4.01369	5.97769e-05	0.000435839
CIITA	7.97755	1.00414	0.293832	3.4174	0.000632232	0.0102131	6.17252	1.50798	0.21941	6.87288	6.29182e-12	1.05769e-10	9.05369	0.875876	0.270864	3.23363	0.00122226	0.00960727	7.99423	1.32332	0.212372	6.23117	4.6297e-10	1.45107e-08
IFNGR2	5.15151	1.00254	0.240274	4.17249	3.01285e-05	0.00151254	4.29902	1.18076	0.210194	5.61748	1.9376e-08	1.73286e-07	5.8528	0.755244	0.27304	2.76606	0.00567382	0.0311728	5.56476	1.0176	0.184531	5.51453	3.4972e-08	6.94532e-07
SHROOM3	4.56166	1.00245	0.258769	3.87393	0.000107094	0.00334486	3.77394	1.26571	0.201293	6.28791	3.2176e-10	4.11913e-09	4.99635	1.11708	0.240154	4.65152	3.29492e-06	8.53084e-05	4.52642	1.36182	0.190976	7.13086	9.97439e-13	5.52432e-11
SUN1	5.94417	1.00048	0.233936	4.27671	1.89678e-05	0.00109587	4.81414	1.50152	0.190658	7.87543	3.3956e-15	9.58129e-14	7.36861	0.57432	0.227784	2.52134	0.0116909	0.0531604	6.21233	1.27527	0.172146	7.40807	1.28155e-13	8.56001e-12
EIF3C	14.0166	1.00047	0.304752	3.2829	0.00102747	0.0137463	9.63772	2.29665	0.240174	9.56243	1.15025e-21	8.95735e-20	16.3698	0.95353	0.273644	3.48457	0.000492932	0.00466209	14.0363	1.44593	0.240206	6.01953	1.74924e-09	4.85919e-08
NDUFB1	12.5575	0.999962	0.293119	3.41145	0.000646175	0.0103725	8.87046	1.82546	0.211884	8.61537	6.97189e-18	3.06231e-16	14.8718	0.61807	0.270802	2.28237	0.0224676	0.0861692	12.5722	1.24687	0.260221	4.79159	1.65468e-06	2.01156e-05
HNF1B	4.08084	0.99922	0.255722	3.90744	9.32791e-05	0.00303013	3.59669	1.15262	0.201753	5.71301	1.10994e-08	1.03849e-07	4.79199	1.08983	0.271088	4.02021	5.81471e-05	0.00083026	5.17154	0.817159	0.183125	4.46231	8.10816e-06	8.02002e-05
CYB5A	18.8303	0.997081	0.237512	4.19803	2.69252e-05	0.00140485	14.0491	1.53212	0.216555	7.07497	1.49485e-12	2.78554e-11	22.0833	0.59012	0.255586	2.3089	0.0209494	0.0819142	19.048	1.15739	0.193822	5.97142	2.35197e-09	6.29806e-08
ATP5MC3	8.28219	0.99697	0.269475	3.69968	0.000215873	0.00524233	6.08433	1.60608	0.214313	7.49409	6.67577e-14	1.53216e-12	9.7877	0.635145	0.261253	2.43115	0.0150511	0.063925	8.39922	1.16652	0.21755	5.36207	8.22747e-08	1.47466e-06
MED21	5.59111	0.996763	0.264261	3.77188	0.00016202	0.00433603	4.51881	1.35105	0.200036	6.75403	1.43793e-11	2.29978e-10	6.61669	0.644201	0.233493	2.75897	0.00579831	0.0317395	6.31197	1.00246	0.207799	4.8242	1.40567e-06	1.747e-05
SF3B3	6.61287	0.99644	0.267488	3.72518	0.000195176	0.00487277	4.76381	1.81298	0.206067	8.798	1.39275e-18	6.71266e-17	7.7679	0.817681	0.233603	3.50031	0.000464719	0.00444386	7.02296	1.14823	0.196859	5.83275	5.45209e-09	1.34299e-07
SLC7A7	3.48189	0.996288	0.267829	3.71987	0.000199323	0.00494022	3.35799	0.822333	0.211357	3.89072	9.99457e-05	0.000410486	4.05639	0.88034	0.262453	3.35428	0.000795712	0.0068422	4.44747	0.702623	0.19615	3.58207	0.000340879	0.00188796
DCUN1D1	5.64863	0.994952	0.205981	4.83032	1.36316e-06	0.000198343	5.67132	0.751195	0.17627	4.26161	2.02962e-05	9.96262e-05	6.80099	0.713604	0.222869	3.20189	0.00136528	0.0104855	6.78731	0.836126	0.166959	5.00796	5.5009e-07	7.72465e-06
RNH1	6.9626	0.994709	0.248582	4.00154	6.29318e-05	0.00231885	5.05879	1.75565	0.2047	8.57667	9.7663e-18	4.20682e-16	7.89347	0.750726	0.263507	2.84898	0.00438594	0.0256371	6.63049	1.34862	0.196979	6.84654	7.56565e-12	3.43323e-10
BAG5	5.22619	0.99428	0.239958	4.14356	3.41953e-05	0.00161333	4.19486	1.40504	0.201748	6.96436	3.29906e-12	5.79057e-11	5.83252	0.992045	0.239661	4.13937	3.48267e-05	0.000556042	5.25965	1.25389	0.189673	6.61078	3.82301e-11	1.48539e-09
GRHPR	7.16029	0.993905	0.223451	4.44798	8.66821e-06	0.000655037	5.71827	1.44923	0.196176	7.38741	1.49717e-13	3.27595e-12	7.48565	1.15141	0.222598	5.1726	2.30856e-07	9.68726e-06	6.74678	1.3757	0.199219	6.90548	5.00356e-12	2.36067e-10
PPP3CB	5.59005	0.993828	0.223747	4.44176	8.92277e-06	0.00066444	4.85662	1.2112	0.183322	6.60697	3.92253e-11	5.84793e-10	6.27268	0.839347	0.211995	3.95928	7.51774e-05	0.00102501	6.17253	1.00297	0.167939	5.97224	2.34024e-09	6.27607e-08
AZGP1	3.90909	0.993693	0.266531	3.72825	0.000192813	0.00486185	3.37427	0.928461	0.236608	3.92405	8.70733e-05	0.000363672	4.22287	0.776185	0.289713	2.67915	0.00738087	0.0379572	3.98145	1.00169	0.214191	4.67663	2.91622e-06	3.30628e-05
CYBA	8.77406	0.993362	0.21667	4.58468	4.54671e-06	0.00044338	6.62941	1.60249	0.199763	8.02192	1.04107e-15	3.18445e-14	9.87138	0.852406	0.218561	3.90008	9.61627e-05	0.00125383	9.2691	1.1071	0.16705	6.62734	3.41794e-11	1.35457e-09
NAT8B	6.34476	0.993122	0.241659	4.10961	3.96329e-05	0.00175277	5.49313	1.34477	0.184942	7.2713	3.56048e-13	7.34884e-12	6.96279	1.23127	0.232744	5.29023	1.22165e-07	5.64452e-06	7.63771	0.947743	0.192352	4.92712	8.34517e-07	1.10983e-05
LMO4	5.23495	0.993013	0.284698	3.48796	0.000486728	0.00867888	4.15662	1.38801	0.234972	5.90711	3.48165e-09	3.5827e-08	6.19276	0.610423	0.272122	2.24319	0.0248844	0.0929593	5.52423	1.13393	0.227622	4.98161	6.30575e-07	8.65052e-06
CCND1	10.6867	0.992847	0.258642	3.8387	0.000123687	0.003634	10.6765	0.655649	0.221086	2.96558	0.00302109	0.00788454	12.1001	0.755104	0.240018	3.14603	0.00165505	0.0122576	11.9013	0.872114	0.209871	4.15547	3.24618e-05	0.000257643
FBLN1	3.5928	0.992492	0.275831	3.59818	0.000320448	0.00669188	3.19019	1.04635	0.227817	4.59297	4.3699e-06	2.4985e-05	3.81197	1.27201	0.306109	4.1554	3.24721e-05	0.000524834	4.114	0.899291	0.21529	4.1771	2.95244e-05	0.000238037
SNRPN	9.62962	0.9921	0.27747	3.57553	0.000349524	0.0070196	7.10644	1.62325	0.197231	8.23016	1.86963e-16	6.51194e-15	10.6423	0.918383	0.250305	3.66905	0.000243453	0.0026555	10.546	0.958622	0.230426	4.16022	3.17946e-05	0.000253362
CREBBP	6.81622	0.991869	0.258873	3.83148	0.000127372	0.00371169	5.21341	1.60147	0.192813	8.30581	9.91447e-17	3.63796e-15	6.95018	1.52922	0.255406	5.98741	2.13212e-09	1.87312e-07	7.1178	1.18545	0.185573	6.38803	1.68033e-10	5.80733e-09
B4GALT1	8.0086	0.991769	0.257967	3.84456	0.000120767	0.00359558	5.3691	2.0233	0.206857	9.78113	1.35686e-22	1.20383e-20	8.17225	1.2009	0.264332	4.54314	5.54234e-06	0.000128868	7.03507	1.61013	0.211425	7.61562	2.62431e-14	1.90252e-12
MAF	10.2773	0.991746	0.293217	3.38229	0.000718835	0.011052	7.66637	1.77363	0.212803	8.3346	7.77632e-17	2.90724e-15	12.2067	0.674178	0.284713	2.36792	0.0178885	0.0726372	10.4236	1.34766	0.21716	6.20582	5.4412e-10	1.69945e-08
HOXD4	4.98096	0.991741	0.224128	4.42488	9.64939e-06	0.000704356	4.94803	0.869752	0.186396	4.66615	3.06896e-06	1.81582e-05	6.08947	0.659849	0.219388	3.00769	0.00263242	0.0175764	6.19947	0.708083	0.168702	4.19723	2.70195e-05	0.000221295
SSR1	6.87472	0.991723	0.277558	3.57303	0.000352877	0.00706358	4.86438	1.98149	0.219609	9.02278	1.83375e-19	1.02834e-17	7.04954	1.6021	0.262089	6.11282	9.78854e-10	9.64853e-08	6.00594	1.91249	0.192398	9.94028	2.78043e-23	9.53582e-21
STX7	6.13687	0.991438	0.261207	3.7956	0.000147285	0.00404728	4.69113	1.5603	0.219259	7.11622	1.10928e-12	2.10668e-11	6.53581	1.19783	0.268133	4.46729	7.92164e-06	0.00017145	5.88707	1.45248	0.223407	6.50148	7.95355e-11	2.93672e-09
SPRED2	5.17705	0.99008	0.241216	4.10454	4.05125e-05	0.00177519	4.24263	1.15448	0.199056	5.7998	6.63958e-09	6.46308e-08	5.91886	0.709509	0.23891	2.96978	0.00298016	0.0192079	5.96762	0.87641	0.194486	4.50628	6.59733e-06	6.71047e-05
ANXA6	6.39707	0.988983	0.297193	3.32775	0.000875519	0.0124277	4.77971	1.78343	0.213683	8.34616	7.05192e-17	2.64751e-15	7.90058	0.58928	0.250324	2.35407	0.0185689	0.0748378	6.92192	1.14671	0.226527	5.06213	4.14608e-07	6.01388e-06
MFGE8	7.0954	0.988402	0.245116	4.03238	5.52137e-05	0.00215468	5.73205	1.33839	0.203726	6.5696	5.04515e-11	7.3746e-10	7.92883	0.762993	0.235104	3.24534	0.00117312	0.00930228	7.86298	0.920601	0.184328	4.99438	5.9026e-07	8.18561e-06
PRSS23	5.42484	0.987969	0.288681	3.42235	0.000620819	0.0101111	4.36618	1.39715	0.233689	5.97868	2.24946e-09	2.38352e-08	5.60831	1.19278	0.288583	4.13324	3.57679e-05	0.000566003	6.12865	0.983366	0.231904	4.2404	2.23121e-05	0.00018906
SOX4	7.09678	0.987934	0.250384	3.94567	7.95782e-05	0.00267902	6.52548	0.936533	0.215714	4.34154	1.41486e-05	7.19657e-05	7.97917	0.855716	0.251533	3.40201	0.000668921	0.00595583	8.21551	0.868038	0.187571	4.62778	3.69604e-06	4.07387e-05
BMI1	6.72302	0.987929	0.260124	3.79792	0.000145918	0.00402211	4.73438	1.90935	0.202497	9.42905	4.1381e-21	2.94003e-19	7.13812	1.26285	0.235936	5.35252	8.67361e-08	4.20486e-06	6.33015	1.55114	0.19412	7.99061	1.34278e-15	1.1914e-13
EVC	6.14962	0.986683	0.276192	3.57246	0.000353646	0.00706358	5.20358	1.49796	0.19681	7.61121	2.71532e-14	6.62411e-13	6.48269	2.00152	0.276356	7.24253	4.40406e-13	1.10623e-10	5.51837	1.9776	0.200557	9.86053	6.172e-23	1.96556e-20
HIPK1	4.94155	0.985603	0.252946	3.8965	9.75917e-05	0.00313031	4.00669	1.27242	0.215996	5.89091	3.84073e-09	3.92503e-08	5.95679	0.628507	0.238607	2.63406	0.00843696	0.0417841	5.58923	0.943366	0.185881	5.0751	3.87294e-07	5.68478e-06
SLC2A4RG	4.92235	0.984767	0.245608	4.0095	6.08475e-05	0.00227496	4.89548	0.715543	0.222254	3.21948	0.00128424	0.00380367	6.0312	0.604812	0.266876	2.26627	0.0234351	0.0888482	5.95982	0.782603	0.201542	3.88308	0.000103143	0.000691784
NDUFA2	7.79185	0.983386	0.239187	4.11138	3.93308e-05	0.00174919	5.98127	1.53468	0.193978	7.91165	2.53994e-15	7.33873e-14	9.09765	0.663835	0.233297	2.84545	0.00443484	0.0258806	8.08168	1.16705	0.197997	5.89428	3.76319e-09	9.68438e-08
ANK3	5.14535	0.982545	0.229756	4.27648	1.89875e-05	0.00109587	5.02731	0.827487	0.185877	4.4518	8.5152e-06	4.54646e-05	5.89074	0.801918	0.216433	3.70516	0.000211257	0.00237401	5.93837	0.961861	0.171671	5.60294	2.10746e-08	4.50654e-07
TBCA	13.7043	0.982011	0.288615	3.40249	0.000667741	0.0105981	9.28449	2.10024	0.2128	9.86957	5.64081e-23	5.29255e-21	15.5192	0.870155	0.227763	3.82044	0.000133213	0.00164509	12.6533	1.54702	0.227649	6.79565	1.07822e-11	4.80727e-10
RAB1A	10.2852	0.981586	0.266505	3.68318	0.000230339	0.00541762	7.82403	1.44387	0.246413	5.85955	4.64123e-09	4.67346e-08	11.6192	0.642997	0.280571	2.29174	0.0219205	0.0846721	11.7231	0.779495	0.26522	2.93905	0.00329219	0.0122959
RPL10L	5.78656	0.981147	0.28318	3.46474	0.000530744	0.00916768	4.59172	1.69451	0.215175	7.87503	3.40669e-15	9.5974e-14	6.85983	0.819129	0.25898	3.16291	0.00156203	0.01169	6.0702	1.25401	0.210938	5.94492	2.76583e-09	7.29673e-08
GANAB	8.42149	0.980842	0.30393	3.22719	0.00125011	0.0155981	5.71199	2.06995	0.221559	9.34266	9.39447e-21	6.22794e-19	8.93948	1.105	0.27614	4.00159	6.29173e-05	0.000882128	8.02101	1.42432	0.224277	6.3507	2.14333e-10	7.20953e-09
GSTK1	6.55046	0.979676	0.245574	3.98933	6.62604e-05	0.00239208	5.66115	1.1283	0.197107	5.72428	1.03873e-08	9.7493e-08	7.83211	0.589953	0.225595	2.6151	0.00892025	0.0435846	7.9639	0.74626	0.173492	4.30142	1.69707e-05	0.0001505
TAB3	3.29036	0.979439	0.291625	3.35855	0.000783518	0.0116775	3.02364	0.793254	0.22104	3.58874	0.000332285	0.00117223	3.48553	0.998998	0.287148	3.47903	0.000503225	0.00474799	3.79654	0.82762	0.201608	4.1051	4.04144e-05	0.000311205
RPN2	10.8742	0.979176	0.317531	3.08372	0.00204431	0.0215043	7.70864	1.85957	0.237699	7.8232	5.14981e-15	1.39782e-13	12.3266	0.876169	0.299206	2.92831	0.00340809	0.0211168	12.5295	0.880712	0.258574	3.40604	0.00065912	0.00325797
RNPEPL1	4.42117	0.979007	0.246693	3.96853	7.23186e-05	0.00252051	3.63307	1.35699	0.210319	6.45204	1.10354e-10	1.5447e-09	5.34504	0.730405	0.235122	3.1065	0.00189316	0.013592	5.11237	1.0091	0.178087	5.66633	1.45884e-08	3.25213e-07
DNM2	8.68913	0.978164	0.244872	3.9946	6.48046e-05	0.00235382	7.07304	1.38784	0.202361	6.85822	6.97216e-12	1.16527e-10	9.99261	0.727135	0.24321	2.98974	0.00279211	0.0183001	9.61212	0.986496	0.194881	5.06205	4.14773e-07	6.01388e-06
COMT	9.05355	0.978051	0.262661	3.72362	0.000196387	0.00489157	6.65137	1.62191	0.194707	8.32997	8.08597e-17	3.01038e-15	10.5323	0.74352	0.248791	2.98853	0.00280325	0.0183596	10.5682	0.819524	0.241643	3.39146	0.000695215	0.00340337
GOLIM4	13.7406	0.978007	0.313989	3.11478	0.00184083	0.0201885	10.5297	1.74998	0.239853	7.29607	2.96286e-13	6.19422e-12	16.2673	0.910389	0.294101	3.0955	0.00196484	0.013994	16.0083	0.950091	0.2649	3.58661	0.000335007	0.00186006
RPS15A	17.9299	0.97533	0.33059	2.95027	0.00317497	0.0286501	12.0546	2.20185	0.238344	9.23814	2.50819e-20	1.58612e-18	20.7557	0.813623	0.300602	2.70665	0.00679664	0.0356818	18.2633	1.27772	0.258221	4.94815	7.49225e-07	1.01148e-05
PPT1	5.90936	0.974975	0.254041	3.83787	0.000124107	0.00364034	4.15293	1.79862	0.225144	7.98876	1.36306e-15	4.11293e-14	6.16499	0.996658	0.253648	3.9293	8.51951e-05	0.00114152	5.67247	1.29476	0.192515	6.72551	1.74974e-11	7.4832e-10
FKBP10	7.2445	0.974034	0.280934	3.46713	0.000526054	0.00914282	5.64332	1.38026	0.209677	6.5828	4.61666e-11	6.81531e-10	7.59632	1.03583	0.252369	4.10441	4.05342e-05	0.000623716	6.94886	1.33498	0.206928	6.45143	1.10796e-10	3.96775e-09
MID1IP1	3.94847	0.973231	0.262458	3.70814	0.000208789	0.00511475	3.01032	1.67378	0.223986	7.47267	7.85839e-14	1.78977e-12	4.15717	1.21187	0.262762	4.61207	3.9868e-06	9.85705e-05	3.68548	1.56614	0.19517	8.02448	1.01959e-15	9.33389e-14
PTPN11	6.5175	0.972792	0.260309	3.73707	0.000186175	0.00473644	5.07271	1.65594	0.194602	8.50937	1.74887e-17	7.25292e-16	7.31741	1.03903	0.233064	4.45815	8.26684e-06	0.000176988	7.03738	1.18378	0.180097	6.57299	4.93147e-11	1.89543e-09
GLYR1	4.74965	0.972266	0.237788	4.0888	4.33619e-05	0.00184479	3.79857	1.23094	0.21159	5.81759	5.97036e-09	5.88229e-08	4.58775	1.54396	0.282364	5.468	4.55152e-08	2.48994e-06	4.6947	1.18817	0.195703	6.07126	1.26907e-09	3.67412e-08
NPR3	9.30988	0.972153	0.237786	4.08835	4.34458e-05	0.00184479	7.51112	1.39101	0.193798	7.17764	7.09267e-13	1.4007e-11	10.542	0.897971	0.204395	4.39332	1.11632e-05	0.000226748	10.1572	1.00542	0.209342	4.80278	1.5648e-06	1.91798e-05
STAT3	10.1604	0.972125	0.290105	3.35094	0.000805379	0.0118118	6.98316	1.84243	0.223425	8.24629	1.63383e-16	5.78098e-15	10.934	0.906182	0.271121	3.34236	0.000830693	0.00709171	10.4066	1.13312	0.241274	4.69638	2.6481e-06	3.03511e-05
NIPSNAP1	4.14584	0.970871	0.2456	3.95306	7.71574e-05	0.00263606	3.61679	1.03203	0.213594	4.83175	1.35338e-06	8.59199e-06	4.82813	0.755042	0.257295	2.93454	0.00334038	0.0208368	4.84111	0.833893	0.197322	4.22604	2.37837e-05	0.000198949
SPTLC2	5.36392	0.968897	0.238956	4.05471	5.01955e-05	0.00203451	4.56105	1.39964	0.198235	7.06049	1.65911e-12	3.06919e-11	5.99822	1.10778	0.2308	4.79972	1.58888e-06	4.73848e-05	6.04944	1.09892	0.172814	6.35896	2.03126e-10	6.88698e-09
FHL2	9.33078	0.968083	0.299702	3.23015	0.00123727	0.0154956	6.43946	1.94365	0.233739	8.31548	9.13846e-17	3.36707e-15	9.2268	1.42459	0.273879	5.20153	1.97653e-07	8.49382e-06	8.68626	1.43996	0.208065	6.92073	4.49318e-12	2.14829e-10
ANXA11	11.804	0.96806	0.300992	3.21623	0.00129888	0.0159533	7.90887	2.2844	0.201074	11.361	6.5425e-30	1.6909e-27	12.419	1.4057	0.234066	6.00559	1.90639e-09	1.70264e-07	10.9367	1.65482	0.193496	8.55221	1.20754e-17	1.64391e-15
GAK	9.75222	0.968036	0.231608	4.17962	2.91991e-05	0.00148196	7.76531	1.57811	0.182601	8.64243	5.50287e-18	2.45947e-16	10.9237	1.0509	0.22498	4.67109	2.99604e-06	7.91577e-05	10.5961	1.12913	0.176094	6.41209	1.43538e-10	5.01932e-09
MRPL18	4.44102	0.96641	0.267167	3.61725	0.000297745	0.00645784	3.83284	1.07836	0.200962	5.36598	8.05123e-08	6.51441e-07	4.58767	1.21524	0.251162	4.83849	1.30831e-06	4.05075e-05	5.18988	0.863401	0.19096	4.52138	6.14391e-06	6.3153e-05
HCFC1R1	6.40561	0.96618	0.237894	4.06139	4.87822e-05	0.00199996	4.97018	1.61574	0.180702	8.94146	3.84071e-19	2.03843e-17	7.37463	0.838563	0.232827	3.60166	0.00031619	0.00326705	8.08675	0.727248	0.212391	3.4241	0.00061684	0.00307971
ISLR	3.15579	0.965576	0.257741	3.74631	0.000179456	0.00459266	3.30877	0.424413	0.20852	2.03536	0.0418151	0.0740873	3.36932	0.835098	0.27294	3.05964	0.00221603	0.0154077	3.42396	0.828454	0.200091	4.14039	3.46711e-05	0.000272991
PDXDC1	9.79416	0.965214	0.288618	3.34426	0.000825025	0.0119503	7.23283	1.66949	0.187377	8.90978	5.11338e-19	2.65207e-17	10.8492	0.902642	0.211152	4.27485	1.91269e-05	0.000346304	9.58603	1.30427	0.204183	6.38774	1.68352e-10	5.80733e-09
PSMB3	6.82018	0.964638	0.259475	3.71765	0.000201086	0.00495326	5.14775	1.62164	0.219185	7.39851	1.37718e-13	3.03201e-12	7.96906	0.843115	0.274111	3.07582	0.00209927	0.0147395	7.47984	1.05514	0.22182	4.75676	1.96722e-06	2.35143e-05
DLGAP4	8.52498	0.96387	0.27102	3.55645	0.000375899	0.00735064	6.16646	1.79172	0.206566	8.67382	4.17876e-18	1.88181e-16	9.63885	0.845407	0.24163	3.49876	0.000467422	0.00446014	8.91113	1.17809	0.205704	5.7271	1.02163e-08	2.37856e-07
GIPC1	4.63193	0.963818	0.228077	4.22584	2.3805e-05	0.00128648	4.71426	0.610983	0.194763	3.13707	0.00170647	0.00484347	5.49327	0.586916	0.234396	2.50395	0.0122817	0.0551578	5.7392	0.693244	0.185763	3.73188	0.000190056	0.00114897
PPDPF	26.0717	0.963501	0.351029	2.74479	0.00605488	0.0432703	17.1307	2.51869	0.229594	10.9702	5.31592e-28	1.06516e-25	29.4476	1.09419	0.285833	3.82808	0.000129147	0.00160614	23.2236	1.83903	0.210628	8.73117	2.5205e-18	4.01345e-16
LAMC1	7.02144	0.961939	0.256773	3.74626	0.000179493	0.00459266	5.74915	1.22402	0.195221	6.26992	3.61234e-10	4.55578e-09	8.13665	0.673591	0.228935	2.94229	0.003258	0.0204949	8.39122	0.737428	0.205134	3.59485	0.000324576	0.00181004
AK4	6.11812	0.961606	0.24528	3.92045	8.83846e-05	0.00289752	4.90108	1.38581	0.231742	5.97994	2.23217e-09	2.36661e-08	7.31757	0.684259	0.276554	2.47423	0.0133523	0.0586513	6.36713	1.16552	0.192736	6.04723	1.47359e-09	4.1824e-08
STXBP1	7.55809	0.96077	0.255935	3.75396	0.00017406	0.00452115	5.89856	1.4848	0.197096	7.53341	4.94311e-14	1.15988e-12	9.12759	0.597136	0.245214	2.43516	0.014885	0.0633658	8.12795	1.06787	0.212029	5.03642	4.74329e-07	6.77819e-06
PLOD1	7.22051	0.960208	0.253115	3.79356	0.000148504	0.00407449	6.13455	1.21641	0.220264	5.52254	3.34143e-08	2.89261e-07	8.36928	0.705618	0.225358	3.1311	0.00174152	0.0127601	9.07047	0.620454	0.247767	2.50419	0.0122733	0.0352071
CLEC3B	18.6315	0.959788	0.294924	3.25436	0.00113649	0.0146129	12.9291	2.04403	0.173776	11.7625	6.09354e-32	2.13071e-29	20.7876	0.998875	0.262601	3.80378	0.000142506	0.00173478	15.5883	2.0163	0.189899	10.6177	2.46434e-26	1.33179e-23
C11orf54	5.56303	0.959188	0.301938	3.17677	0.00148924	0.0175656	5.00224	0.894844	0.263972	3.38991	0.000699144	0.00224848	6.03017	0.834297	0.297763	2.80188	0.0050805	0.0287363	5.65853	1.10412	0.223438	4.94148	7.7531e-07	1.0404e-05
BANF1	7.49368	0.958631	0.271386	3.53235	0.000411878	0.00775653	5.40823	1.92463	0.191615	10.0443	9.73754e-24	9.92283e-22	8.22574	1.16939	0.213495	5.47735	4.31738e-08	2.39118e-06	7.72278	1.3219	0.211383	6.25358	4.01155e-10	1.28211e-08
TPP1	9.1094	0.95823	0.271741	3.52627	0.000421461	0.00788702	6.80917	1.75486	0.185535	9.45838	3.12747e-21	2.25798e-19	10.3336	0.960112	0.237517	4.04229	5.29325e-05	0.000768915	9.23818	1.31207	0.220625	5.94704	2.7303e-09	7.22029e-08
SMARCE1	10.3083	0.957368	0.284375	3.36657	0.000761085	0.0114638	7.34917	1.76403	0.198472	8.88804	6.21968e-19	3.16902e-17	11.557	0.806027	0.256287	3.14502	0.00166075	0.0122896	10.6108	1.13429	0.218444	5.19257	2.07412e-07	3.28215e-06
RBPMS	10.7857	0.95736	0.275037	3.48084	0.000499852	0.00884376	7.66143	2.08468	0.179163	11.6357	2.71506e-31	8.34787e-29	10.9185	1.54424	0.203031	7.60594	2.82837e-14	1.00882e-11	10.5722	1.42347	0.219977	6.47102	9.73408e-11	3.54281e-09
CISD3	4.95782	0.957162	0.231375	4.13684	3.52123e-05	0.00163535	4.73205	0.999954	0.192825	5.1858	2.15091e-07	1.60155e-06	5.68943	1.08776	0.235747	4.61409	3.94815e-06	9.82026e-05	5.48727	1.07417	0.165001	6.51007	7.51152e-11	2.79667e-09
DEGS1	4.49805	0.956085	0.239059	3.99937	6.3511e-05	0.00232578	3.92211	0.95528	0.199101	4.79797	1.60281e-06	9.99749e-06	5.04636	0.629827	0.234085	2.69059	0.00713249	0.03702	5.40079	0.589673	0.185582	3.17743	0.00148588	0.00637613
SREBF2	7.79045	0.95535	0.281582	3.3928	0.000691833	0.0108323	5.90695	1.73556	0.206843	8.3907	4.83258e-17	1.87346e-15	7.97416	1.57771	0.273546	5.76763	8.03917e-09	5.85186e-07	7.67347	1.44155	0.198531	7.26107	3.84031e-13	2.31379e-11
IDE	3.51266	0.954957	0.275621	3.46474	0.000530734	0.00916768	2.82896	1.36953	0.223008	6.14117	8.19184e-10	9.59193e-09	4.09232	0.680975	0.266678	2.55355	0.0106631	0.0496963	3.84155	1.02073	0.204796	4.98413	6.22416e-07	8.55835e-06
NDUFA3	8.11912	0.954899	0.274551	3.47804	0.000505095	0.00891408	6.08832	1.65921	0.184637	8.98632	2.55644e-19	1.40274e-17	8.47084	1.36631	0.223862	6.10336	1.03861e-09	1.01773e-07	7.80863	1.40086	0.172095	8.14002	3.95213e-16	3.95967e-14
TMEM174	3.49478	0.954029	0.270018	3.5332	0.000410558	0.00773985	3.11156	0.869119	0.224035	3.87939	0.00010472	0.000426655	3.74584	1.02728	0.301625	3.40584	0.00065962	0.00588772	3.21188	1.28062	0.216986	5.90182	3.59506e-09	9.30105e-08
CMIP	4.32497	0.953431	0.256965	3.71035	0.000206975	0.00507729	3.6259	1.19381	0.211239	5.65144	1.59113e-08	1.44769e-07	4.44321	1.3019	0.265904	4.89613	9.77425e-07	3.2043e-05	4.56491	1.08339	0.196951	5.50083	3.78004e-08	7.42437e-07
ARRB1	9.75844	0.952994	0.289509	3.29176	0.000995622	0.0134104	6.97043	1.7626	0.198777	8.86722	7.49961e-19	3.77798e-17	11.3219	0.679408	0.278224	2.44194	0.0146084	0.0624612	9.92546	1.21553	0.223804	5.4312	5.59772e-08	1.04863e-06
GSTP1	15.5154	0.952647	0.268452	3.54867	0.000387177	0.00745952	11.191	1.75022	0.201182	8.69967	3.32851e-18	1.5259e-16	17.7493	0.716292	0.251647	2.84642	0.00442143	0.0258107	16.9337	0.959843	0.221274	4.33781	1.4391e-05	0.000130544
ATAD1	3.88196	0.952454	0.243971	3.90396	9.46322e-05	0.00305737	3.39273	0.970589	0.211553	4.58792	4.47689e-06	2.55231e-05	4.25721	0.655848	0.249429	2.62939	0.0085537	0.042108	4.89181	0.59706	0.19394	3.07858	0.00207989	0.0084225
CLEC11A	7.08434	0.951667	0.267736	3.5545	0.000378701	0.00735702	5.39347	1.78066	0.206454	8.62498	6.41019e-18	2.82254e-16	7.87413	1.07661	0.226316	4.7571	1.96397e-06	5.61761e-05	6.75433	1.50713	0.187566	8.03524	9.33992e-16	8.67542e-14
GFM2	5.85537	0.950841	0.23918	3.97543	7.02527e-05	0.00248096	4.9843	1.29166	0.181197	7.12849	1.01476e-12	1.94792e-11	6.61877	1.10965	0.227565	4.87617	1.08165e-06	3.44466e-05	6.01768	1.29	0.161131	8.00593	1.18563e-15	1.06254e-13
FAM162A	5.01078	0.950562	0.251465	3.78009	0.000156772	0.00425551	4.19075	1.23512	0.212717	5.80641	6.3827e-09	6.24725e-08	5.54572	0.714689	0.267165	2.67509	0.00747097	0.038286	5.42645	0.951377	0.20703	4.59536	4.32001e-06	4.68063e-05
CTBP1	9.24253	0.949425	0.234736	4.04465	5.2402e-05	0.00209506	7.08583	1.56671	0.197854	7.9185	2.40384e-15	6.97036e-14	10.9589	0.622809	0.251798	2.47345	0.0133816	0.0587369	10.6404	0.869393	0.217531	3.99664	6.42485e-05	0.000464077
ATP2A2	10.8219	0.948361	0.287876	3.29434	0.000986517	0.0133396	8.01856	1.63466	0.205362	7.95988	1.7221e-15	5.07607e-14	11.9107	0.992474	0.251592	3.94478	7.98739e-05	0.00107833	12.1573	0.892121	0.223253	3.99601	6.44194e-05	0.000464747
ST6GAL1	9.25982	0.947209	0.302831	3.12785	0.00176091	0.019542	7.05496	1.65361	0.213247	7.75445	8.87273e-15	2.29648e-13	10.4983	0.976922	0.270885	3.60641	0.00031046	0.00321904	9.00787	1.46296	0.220465	6.63578	3.22781e-11	1.29359e-09
DAZAP2	14.3589	0.94654	0.299745	3.15781	0.00158957	0.0183366	9.83518	2.04992	0.21425	9.56785	1.09148e-21	8.53701e-20	15.6799	0.936102	0.275012	3.40386	0.0006644	0.00592149	14.1745	1.27343	0.231844	5.49259	3.9609e-08	7.72008e-07
LRRC41	6.39385	0.94628	0.232202	4.07525	4.59648e-05	0.00192426	4.49674	1.95034	0.197622	9.86907	5.66857e-23	5.29255e-21	6.51699	1.49889	0.237449	6.31248	2.74595e-10	3.17995e-08	5.88095	1.59523	0.175331	9.09839	9.1679e-20	1.81667e-17
PPP1CB	13.1879	0.946277	0.329854	2.86878	0.00412061	0.0337406	8.68473	2.04489	0.24169	8.46081	2.6553e-17	1.06649e-15	14.6823	0.728432	0.323965	2.24849	0.024545	0.0921232	12.7977	1.2406	0.249691	4.96852	6.74657e-07	9.17132e-06
SNX5	6.33805	0.945894	0.262646	3.6014	0.000316506	0.00664229	5.97073	0.918685	0.191807	4.78964	1.67079e-06	1.03672e-05	7.0926	0.871329	0.234392	3.71739	0.000201288	0.00227777	6.71968	1.1136	0.208366	5.34442	9.0707e-08	1.60483e-06
NBPF12	27.6156	0.945885	0.287549	3.28948	0.00100374	0.0134896	18.8607	2.27686	0.179731	12.6682	8.87721e-37	5.10669e-34	28.9411	1.50588	0.182004	8.27384	1.29717e-16	8.56804e-14	25.5369	1.68676	0.178414	9.45419	3.25522e-21	8.79601e-19
GSK3A	5.55126	0.945476	0.243683	3.87994	0.000104482	0.00329794	4.48764	1.40441	0.193455	7.25961	3.88209e-13	7.96462e-12	6.33791	0.907973	0.246973	3.67641	0.000236541	0.00259598	5.30213	1.49438	0.186073	8.03115	9.65641e-16	8.92292e-14
POLR2E	11.2146	0.944018	0.262241	3.59981	0.000318448	0.00667356	9.31509	1.45597	0.179413	8.11516	4.85132e-16	1.5845e-14	13.2336	0.858442	0.214891	3.99477	6.47562e-05	0.000900829	12.8705	1.00622	0.204908	4.91058	9.08085e-07	1.19167e-05
ARRDC3	6.93167	0.943883	0.266796	3.53785	0.000403402	0.00764535	5.00277	1.73573	0.193786	8.95693	3.33852e-19	1.78786e-17	7.35187	1.18273	0.237088	4.98855	6.08333e-07	2.16116e-05	6.45053	1.59835	0.197896	8.07672	6.65336e-16	6.38462e-14
SELENBP1	7.09416	0.942855	0.247579	3.80831	0.000139921	0.00391659	5.5785	1.54523	0.190423	8.11473	4.86853e-16	1.58721e-14	8.40965	0.674958	0.243531	2.77155	0.00557905	0.0308182	7.48776	1.14689	0.209488	5.47471	4.38222e-08	8.46723e-07
USP11	6.605	0.942616	0.256939	3.66864	0.000243847	0.00564775	4.91313	1.65403	0.203249	8.13796	4.02006e-16	1.33005e-14	7.04858	1.22977	0.243551	5.04931	4.43401e-07	1.65086e-05	5.98765	1.59209	0.190073	8.37623	5.46494e-17	6.67546e-15
NDUFS4	5.21783	0.942481	0.251518	3.74717	0.000178844	0.00459266	4.63096	1.07142	0.204424	5.24114	1.59584e-07	1.21307e-06	6.2236	0.683808	0.252373	2.70951	0.00673828	0.0354799	6.49533	0.683666	0.228654	2.98996	0.00279015	0.0107171
GET1	6.0926	0.941727	0.231948	4.06008	4.90569e-05	0.00200202	4.85614	1.44361	0.181867	7.9377	2.05969e-15	6.04121e-14	6.85137	1.06286	0.225864	4.70576	2.52917e-06	6.84448e-05	6.68915	1.08013	0.186001	5.80713	6.35541e-09	1.5358e-07
AHR	4.32361	0.941271	0.257684	3.65281	0.000259382	0.00587779	3.71378	1.05971	0.207284	5.11239	3.18111e-07	2.29299e-06	4.42866	1.20657	0.267543	4.50982	6.48812e-06	0.000145913	4.87312	0.872562	0.190699	4.5756	4.74857e-06	5.06799e-05
SNED1	4.93346	0.938212	0.273423	3.43136	0.000600558	0.00992619	4.2511	1.10474	0.199787	5.52958	3.20993e-08	2.78689e-07	5.63853	0.736687	0.231903	3.1767	0.00148959	0.0112517	5.20243	1.08797	0.192089	5.66387	1.47999e-08	3.29104e-07
DMAC1	6.02162	0.936739	0.231183	4.05193	5.07976e-05	0.00204491	4.76363	1.6283	0.182705	8.91217	5.00437e-19	2.61709e-17	6.92145	1.02675	0.219174	4.68464	2.80456e-06	7.47631e-05	6.18956	1.33062	0.189392	7.02573	2.12946e-12	1.08196e-10
FXYD2	24.191	0.936147	0.365845	2.55886	0.0105015	0.0623657	16.8251	1.75267	0.270874	6.47043	9.77261e-11	1.37333e-09	25.986	0.869592	0.363833	2.39008	0.0168445	0.0695543	21.536	1.47138	0.252838	5.81948	5.90322e-09	1.43822e-07
COX6C	9.79822	0.936045	0.225893	4.14376	3.41653e-05	0.00161333	8.17974	1.25143	0.189209	6.61399	3.74099e-11	5.58268e-10	10.8763	0.875786	0.200693	4.3638	1.27821e-05	0.000251885	9.94287	1.19855	0.164312	7.29437	3.00053e-13	1.85161e-11
PPIE	3.24087	0.935597	0.258491	3.61946	0.000295216	0.00643176	2.97366	1.02074	0.218784	4.66552	3.07837e-06	1.82018e-05	3.81556	0.573439	0.258628	2.21723	0.0266071	0.0977507	3.85956	0.802766	0.189145	4.24418	2.19396e-05	0.000186319
NPIPB6	20.7984	0.934388	0.230115	4.06053	4.89612e-05	0.00200202	15.9041	1.60331	0.174453	9.19053	3.90915e-20	2.39559e-18	24.0294	0.758434	0.199786	3.79624	0.000146906	0.00178105	21.4804	1.17966	0.184835	6.38223	1.74526e-10	5.99711e-09
SF1	11.8391	0.933591	0.291709	3.20041	0.0013723	0.0165698	8.61447	1.81662	0.190724	9.52489	1.65223e-21	1.24849e-19	13.3314	0.860302	0.259142	3.31981	0.000900787	0.00758123	12.5718	1.12011	0.262872	4.26103	2.03485e-05	0.000175651
NDUFS6	8.79853	0.932602	0.258013	3.61456	0.000300863	0.00647556	7.01383	1.41313	0.213057	6.63263	3.29762e-11	4.97096e-10	10.4339	0.703593	0.24019	2.92932	0.00339702	0.0210649	10.3756	0.861155	0.209158	4.11725	3.83423e-05	0.000297045
ATP5PD	11.5828	0.932423	0.283248	3.29189	0.000995154	0.0134104	8.10329	2.02746	0.20606	9.83917	7.63417e-23	7.01754e-21	13.3303	0.851906	0.252876	3.36887	0.000754768	0.00657573	11.2231	1.43877	0.220825	6.5154	7.24959e-11	2.7048e-09
CDC73	8.37742	0.931194	0.231214	4.0274	5.6396e-05	0.00217467	6.13738	1.55019	0.184195	8.41603	3.89463e-17	1.53318e-15	9.25951	0.727074	0.228118	3.18727	0.00143623	0.0109181	8.82411	1.0282	0.201099	5.11289	3.17259e-07	4.76664e-06
SPATA13	7.53753	0.931048	0.229809	4.05141	5.09106e-05	0.00204491	6.19444	1.14644	0.180148	6.36386	1.96742e-10	2.62808e-09	8.33563	0.791651	0.202986	3.90004	9.61778e-05	0.00125383	8.18239	0.952618	0.185126	5.14579	2.66398e-07	4.08508e-06
ATP6V0D1	4.92738	0.929739	0.243292	3.8215	0.000132643	0.00379705	3.99471	1.31525	0.200137	6.57173	4.97327e-11	7.28148e-10	5.58537	0.852591	0.240532	3.5446	0.000393208	0.00387644	5.34294	1.02053	0.182668	5.58682	2.3127e-08	4.87526e-07
OTUD7B	3.95568	0.929546	0.24355	3.81666	0.000135272	0.00384133	3.36483	1.19657	0.201627	5.93458	2.94598e-09	3.05795e-08	4.3028	1.29253	0.262549	4.92299	8.52332e-07	2.85723e-05	4.45739	0.986304	0.184251	5.35304	8.64897e-08	1.53478e-06
CCDC6	4.72252	0.929173	0.230318	4.0343	5.47655e-05	0.00214657	3.76539	1.26343	0.212605	5.94259	2.80549e-09	2.92199e-08	5.02112	0.946693	0.253442	3.73534	0.000187463	0.00215136	4.73878	1.16666	0.193615	6.02568	1.68396e-09	4.71457e-08
CAMK2N1	7.58437	0.929165	0.239848	3.87398	0.000107073	0.00334486	6.04832	1.28726	0.177878	7.23675	4.59579e-13	9.29215e-12	8.87458	0.548883	0.243902	2.25043	0.0244219	0.091828	8.99312	0.641159	0.251569	2.54864	0.0108144	0.0318522
H1-4	14.1577	0.928721	0.316943	2.93025	0.00338694	0.029932	9.60783	2.08118	0.198663	10.476	1.114e-25	1.50499e-23	16.421	0.683796	0.28719	2.38099	0.0172661	0.0708687	13.2853	1.4446	0.24318	5.94046	2.84217e-09	7.48704e-08
HNRNPH3	11.3555	0.928557	0.298115	3.11476	0.00184094	0.0201885	8.2112	1.82252	0.197089	9.24719	2.30467e-20	1.46783e-18	13.4277	0.678194	0.242001	2.80244	0.00507171	0.0287025	12.0043	1.14553	0.22911	4.99992	5.73544e-07	8.00359e-06
SUPT5H	6.07	0.926988	0.220364	4.20662	2.59215e-05	0.00136435	4.95305	1.3906	0.18257	7.61681	2.60023e-14	6.36949e-13	6.91286	0.755886	0.213835	3.53491	0.000407912	0.0039927	6.77909	0.972456	0.190875	5.09473	3.49234e-07	5.19887e-06
MXRA8	19.8117	0.926584	0.226609	4.08891	4.33402e-05	0.00184479	15.3124	1.50233	0.193302	7.77192	7.73024e-15	2.02428e-13	22.4256	0.859461	0.181146	4.74459	2.08933e-06	5.89574e-05	22.2598	0.896217	0.173236	5.17338	2.29898e-07	3.59432e-06
HDAC9	3.47405	0.925459	0.253273	3.654	0.000258187	0.00585814	3.23787	0.752222	0.21006	3.58098	0.000342309	0.0012045	3.68913	0.95711	0.277032	3.45487	0.000550561	0.00509534	3.89325	0.835302	0.196759	4.2453	2.18301e-05	0.000185744
VCP	9.32716	0.925452	0.263952	3.50614	0.000454651	0.00826528	6.7143	1.73869	0.201256	8.63919	5.66121e-18	2.51762e-16	10.3322	0.85842	0.262999	3.26397	0.00109861	0.00886947	9.9059	1.04635	0.210775	4.9643	6.89488e-07	9.33662e-06
PSMC2	4.44305	0.925147	0.230691	4.01032	6.06357e-05	0.0022718	4.26022	0.84278	0.195411	4.31286	1.6116e-05	8.07745e-05	4.81294	1.06434	0.247655	4.29766	1.7261e-05	0.000318668	5.0514	0.96131	0.178133	5.3966	6.79173e-08	1.23742e-06
HSPD1	10.7519	0.924726	0.282627	3.2719	0.00106829	0.0140501	7.71159	1.86469	0.18241	10.2225	1.57214e-24	1.75224e-22	11.0037	1.51085	0.205494	7.3523	1.94819e-13	5.42876e-11	9.43563	1.84631	0.162045	11.3938	4.4881e-30	4.70829e-27
LAMTOR2	4.45276	0.923533	0.242856	3.80281	0.000143066	0.00396399	3.71034	1.09929	0.207545	5.29664	1.17953e-07	9.2297e-07	4.74639	0.830115	0.258035	3.21706	0.0012951	0.0100596	4.50447	1.16361	0.191578	6.07382	1.24901e-09	3.62782e-08
LONP1	5.50449	0.923001	0.256171	3.60307	0.00031448	0.00662936	4.06747	1.61141	0.206402	7.80715	5.84968e-15	1.57104e-13	5.52731	1.42963	0.245674	5.81922	5.91229e-09	4.4434e-07	5.16407	1.46493	0.189299	7.73868	1.00454e-14	7.72198e-13
EIF3E	7.31385	0.922473	0.291464	3.16496	0.00155105	0.0180425	5.27989	1.922	0.223638	8.59425	8.381e-18	3.62763e-16	8.26866	1.10104	0.258586	4.25793	2.06326e-05	0.000368699	7.35015	1.3974	0.208766	6.69363	2.17697e-11	9.13509e-10
TFPI	9.00404	0.921909	0.226018	4.07891	4.52478e-05	0.0018987	7.40827	1.30912	0.181413	7.21625	5.34425e-13	1.07083e-11	10.3661	0.623777	0.208613	2.99012	0.00278867	0.0182842	9.59115	1.08893	0.17045	6.38857	1.67448e-10	5.79858e-09
ADCY6	5.91123	0.918759	0.267675	3.43237	0.000598331	0.00989855	4.84904	1.22578	0.208919	5.86725	4.43081e-09	4.47017e-08	6.56021	0.831806	0.259927	3.20015	0.00137355	0.0105359	6.69595	0.877131	0.215905	4.06258	4.85323e-05	0.000365046
POLR2F	3.87759	0.916259	0.244314	3.75034	0.000176596	0.00456438	3.45673	0.792891	0.20292	3.9074	9.32959e-05	0.00038611	4.10826	0.710506	0.267866	2.65247	0.0079905	0.0402891	4.77461	0.562849	0.205465	2.73939	0.00615536	0.0202312
SCYL2	4.9968	0.915809	0.229456	3.99121	6.57364e-05	0.00238281	4.03288	1.3494	0.20349	6.63126	3.3283e-11	5.00873e-10	5.87845	0.805899	0.219461	3.67217	0.000240498	0.00263132	5.29092	1.17993	0.16782	7.03092	2.05182e-12	1.04896e-10
RAB6A	7.40623	0.914559	0.265697	3.44211	0.000577191	0.00970181	4.98453	1.76058	0.223116	7.89088	3.00061e-15	8.54792e-14	7.62348	0.864835	0.263012	3.28819	0.00100833	0.00827925	7.404	1.03872	0.22552	4.60591	4.10662e-06	4.47662e-05
DCAF5	3.77994	0.914055	0.269158	3.39598	0.000683842	0.0107451	3.45111	0.884954	0.215964	4.09769	4.1729e-05	0.000188155	4.46155	0.595229	0.251539	2.36635	0.0179643	0.0728953	4.19325	0.86974	0.18942	4.5916	4.39864e-06	4.74851e-05
NDUFS2	4.46339	0.914013	0.222241	4.11271	3.91033e-05	0.00174779	3.9956	0.774213	0.206866	3.74258	0.000182139	0.000692704	4.64594	0.668855	0.244101	2.74008	0.00614242	0.0331449	5.04543	0.670445	0.18488	3.62637	0.000287429	0.00162852
RSL1D1	4.23271	0.914008	0.247161	3.69803	0.00021728	0.00524233	3.8354	1.05718	0.199648	5.29521	1.18882e-07	9.29335e-07	4.7086	1.05401	0.261324	4.03334	5.49887e-05	0.000793559	4.98503	0.899409	0.184523	4.87425	1.09225e-06	1.3939e-05
EEF1E1	3.43144	0.913953	0.270564	3.37795	0.000730289	0.0111421	2.84668	1.22967	0.22682	5.42135	5.91499e-08	4.89249e-07	3.72768	0.905009	0.274042	3.30244	0.000958466	0.00797633	4.19051	0.751517	0.221161	3.39806	0.000678652	0.00333418
NBPF14	13.1675	0.913702	0.293573	3.11235	0.00185607	0.020233	9.05601	2.22562	0.182054	12.225	2.28519e-34	1.04492e-31	13.362	1.68077	0.211019	7.96506	1.65148e-15	7.75064e-13	12.4645	1.61333	0.166126	9.71148	2.69405e-22	7.87634e-20
TMEM94	4.37677	0.912284	0.242846	3.75663	0.000172216	0.00450562	3.72962	1.2773	0.218631	5.84227	5.14947e-09	5.14168e-08	4.4444	1.46259	0.272946	5.35854	8.38949e-08	4.11039e-06	4.61079	1.24955	0.196604	6.35566	2.07531e-10	7.00967e-09
DDB1	6.15123	0.9115	0.255927	3.56156	0.000368652	0.00726468	5.15549	1.05022	0.206353	5.08941	3.59173e-07	2.55898e-06	6.86323	0.737372	0.249807	2.95177	0.00315958	0.0200537	6.92353	0.820638	0.21324	3.84842	0.000118881	0.00077946
TSHZ1	3.67258	0.911115	0.263048	3.46368	0.000532833	0.00918121	2.9951	1.4246	0.227026	6.27507	3.49481e-10	4.4232e-09	4.15122	0.918274	0.267854	3.42826	0.000607466	0.00551629	3.67915	1.28383	0.195087	6.58084	4.67807e-11	1.80192e-09
SH3GLB1	10.0423	0.910565	0.273593	3.32817	0.000874179	0.0124224	6.65329	1.97923	0.203335	9.73381	2.1633e-22	1.85472e-20	10.8059	0.856499	0.235479	3.63726	0.000275549	0.00292335	9.81823	1.16378	0.208547	5.58041	2.39956e-08	5.02865e-07
C1orf122	4.69942	0.910561	0.261468	3.4825	0.000496761	0.00881515	4.40335	0.934562	0.202783	4.60869	4.05213e-06	2.33554e-05	5.43175	0.913878	0.229692	3.9787	6.9292e-05	0.000955726	5.23801	1.09765	0.18809	5.83575	5.35482e-09	1.32452e-07
SEC22C	6.54108	0.91048	0.238745	3.81361	0.00013695	0.00387063	4.87845	1.81379	0.192218	9.43611	3.86884e-21	2.75972e-19	7.01822	1.32657	0.220899	6.00533	1.90943e-09	1.70264e-07	6.49487	1.44495	0.179433	8.05286	8.08832e-16	7.63212e-14
DMRTC2	4.05456	0.910267	0.241216	3.77365	0.000160875	0.00432738	3.68001	1.04496	0.223147	4.68283	2.82946e-06	1.68305e-05	3.81217	1.85989	0.30386	6.12088	9.30609e-10	9.37654e-08	3.49722	1.59427	0.19421	8.20899	2.23048e-16	2.32622e-14
PLCG2	5.87115	0.910244	0.304025	2.99398	0.00275368	0.0262749	4.80911	1.2762	0.241874	5.27631	1.31808e-07	1.02197e-06	6.03864	1.31644	0.279106	4.71663	2.39785e-06	6.55089e-05	5.92329	1.18131	0.225735	5.23318	1.66619e-07	2.71368e-06
SOST	8.13443	0.90957	0.264275	3.44175	0.000577954	0.00970202	6.24449	1.49439	0.203741	7.33478	2.22088e-13	4.70368e-12	9.40038	0.705927	0.273654	2.57964	0.00989047	0.0470742	7.96689	1.24841	0.181995	6.85959	6.90584e-12	3.15791e-10
HNRNPD	8.96989	0.909526	0.297614	3.05606	0.00224266	0.0227409	6.27054	1.80936	0.224786	8.04924	8.33103e-16	2.57929e-14	10.1329	0.773665	0.28275	2.73621	0.00621506	0.0334357	8.79609	1.30361	0.213336	6.11059	9.92656e-10	2.92129e-08
SAFB2	9.46126	0.909203	0.294073	3.09176	0.00198973	0.0211724	6.80169	2.20703	0.203875	10.8254	2.60964e-27	4.7977e-25	10.1357	1.7251	0.272175	6.3382	2.32467e-10	2.78243e-08	8.16078	2.17686	0.203016	10.7226	7.97101e-27	4.44234e-24
CBWD2	14.1164	0.909124	0.286291	3.17552	0.00149566	0.0176064	9.39546	2.30422	0.176511	13.0543	6.0085e-39	4.28598e-36	14.2039	1.66713	0.199766	8.34542	7.09621e-17	4.86745e-14	11.7976	1.98723	0.152578	13.0243	8.89624e-39	3.17311e-35
PRR5	3.86905	0.907361	0.253232	3.58312	0.000339516	0.00692064	3.62826	0.651871	0.208862	3.12106	0.00180204	0.00507194	4.02706	0.676907	0.262899	2.57478	0.0100305	0.0475459	4.43549	0.63815	0.189705	3.36391	0.000768458	0.00369897
ATAD3A	7.80055	0.906976	0.251605	3.60476	0.000312439	0.00662322	5.71067	1.80811	0.188757	9.57903	9.79614e-22	7.72985e-20	8.18149	1.47632	0.22547	6.54772	5.84211e-11	8.33505e-09	7.3586	1.6322	0.176864	9.22854	2.74334e-20	6.19301e-18
CBFA2T2	4.49195	0.906948	0.246302	3.68226	0.000231177	0.00541762	3.49223	1.37883	0.217803	6.33064	2.44153e-10	3.19207e-09	4.65269	1.23482	0.264168	4.67437	2.94862e-06	7.81361e-05	4.50589	1.20877	0.183537	6.58594	4.52004e-11	1.74481e-09
NCK2	7.02166	0.906946	0.251635	3.60421	0.000313101	0.00662322	5.4716	1.58603	0.195974	8.09304	5.81923e-16	1.85074e-14	7.80231	1.06833	0.230846	4.62787	3.69438e-06	9.32736e-05	7.53924	1.12567	0.207165	5.43368	5.52041e-08	1.03742e-06
MED22	4.5078	0.906434	0.239295	3.78794	0.000151902	0.00414859	3.99278	0.990104	0.194031	5.10282	3.34622e-07	2.4023e-06	5.20553	0.70178	0.230798	3.04067	0.00236055	0.0161791	4.98572	0.902872	0.181117	4.98501	6.19578e-07	8.53907e-06
CLTA	12.5035	0.905398	0.259494	3.48909	0.000484662	0.00865734	8.9457	1.70491	0.193399	8.8155	1.19153e-18	5.8375e-17	14.6008	0.590202	0.232113	2.54273	0.0109989	0.0508435	13.8689	0.878342	0.238644	3.68056	0.000232722	0.00135925
DUT	4.81491	0.905173	0.268329	3.37337	0.000742551	0.0112608	3.86372	1.48126	0.204322	7.24962	4.17934e-13	8.53726e-12	5.54679	0.97918	0.237691	4.11955	3.79619e-05	0.000590496	5.14066	1.24325	0.204904	6.06748	1.29931e-09	3.74951e-08
ENOSF1	5.58481	0.903302	0.247842	3.64467	0.000267731	0.00599087	4.3863	1.56947	0.20497	7.65709	1.90187e-14	4.74351e-13	6.01827	1.18636	0.230798	5.14025	2.74373e-07	1.12229e-05	5.4321	1.50928	0.182883	8.2527	1.54858e-16	1.71042e-14
NDUFA5	7.21995	0.901617	0.248632	3.62632	0.000287492	0.00630505	5.06126	1.89803	0.191427	9.91515	3.57709e-23	3.46686e-21	6.9804	1.72509	0.241299	7.14916	8.73097e-13	2.13299e-10	6.65202	1.5773	0.180269	8.74969	2.13936e-18	3.59938e-16
COX6A1	17.0426	0.900919	0.318074	2.83242	0.00461976	0.0364612	11.8573	1.89976	0.188632	10.0713	7.40063e-24	7.67299e-22	18.2489	1.09207	0.232967	4.68763	2.76384e-06	7.38984e-05	16.4515	1.34196	0.184401	7.27742	3.40261e-13	2.0886e-11
DPH1	5.46058	0.900916	0.228717	3.939	8.18206e-05	0.0027173	4.83319	0.922615	0.187089	4.93141	8.16368e-07	5.41402e-06	5.669	1.17416	0.241671	4.85849	1.18286e-06	3.70091e-05	5.9346	0.918049	0.166081	5.52773	3.24402e-08	6.52978e-07
PMEPA1	6.89902	0.900806	0.260044	3.46406	0.000532094	0.00917733	5.44172	1.36941	0.200538	6.82872	8.56768e-12	1.41208e-10	7.96331	0.744219	0.260098	2.8613	0.00421905	0.024923	8.38597	0.70684	0.218031	3.24193	0.00118723	0.00530788
ADA2	3.91929	0.900474	0.292019	3.08361	0.00204505	0.0215043	3.56793	1.02771	0.226736	4.53263	5.82533e-06	3.22919e-05	4.39682	0.858035	0.275189	3.11798	0.00182094	0.0132279	4.74999	0.751226	0.213929	3.51157	0.000445474	0.00235319
SF3A2	4.6516	0.900087	0.240091	3.74895	0.00017758	0.00457652	4.23563	1.0429	0.197541	5.27942	1.29596e-07	1.00526e-06	5.19444	0.789505	0.243273	3.24534	0.0011731	0.00930228	5.25625	0.903784	0.190758	4.73787	2.15978e-06	2.54409e-05
DHRS3	17.9689	0.899092	0.32205	2.79178	0.00524192	0.039395	12.3829	1.96997	0.239342	8.23078	1.86001e-16	6.49112e-15	19.9771	0.912122	0.296445	3.07686	0.00209192	0.0147053	17.7178	1.28403	0.269053	4.7724	1.82044e-06	2.19808e-05
CDK4	5.33515	0.898462	0.252148	3.56323	0.000366322	0.00723475	4.7555	0.996769	0.214436	4.64834	3.34618e-06	1.96485e-05	5.85218	0.897031	0.249975	3.58849	0.000332602	0.00339338	5.32134	1.22746	0.182942	6.70953	1.95258e-11	8.29103e-10
PPP1R13B	5.24583	0.898078	0.245618	3.6564	0.000255786	0.00581847	4.41473	1.27443	0.199969	6.37315	1.85179e-10	2.48854e-09	5.41813	1.24343	0.242414	5.12936	2.90724e-07	1.18374e-05	5.10967	1.3058	0.190925	6.83936	7.95455e-12	3.60054e-10
DDX58	5.15745	0.898034	0.268112	3.34947	0.000809661	0.0118365	4.70879	0.831832	0.212589	3.91286	9.12113e-05	0.000378625	5.95949	0.671383	0.245446	2.73536	0.00623114	0.0335121	5.8704	0.826016	0.217873	3.79128	0.000149873	0.000943131
ARHGAP35	6.27512	0.897894	0.232946	3.85451	0.000115961	0.00349804	4.94085	1.49588	0.200979	7.44296	9.84533e-14	2.20845e-12	6.88481	0.932259	0.240874	3.87031	0.000108696	0.00138463	5.69275	1.53277	0.179271	8.55003	1.2306e-17	1.66261e-15
NDUFB9	9.47012	0.897498	0.268855	3.33823	0.000843144	0.0121068	6.91357	1.66749	0.186577	8.93727	3.98886e-19	2.11078e-17	10.5588	0.807823	0.222075	3.63761	0.000275181	0.00292292	9.94427	1.06984	0.193093	5.54055	3.01523e-08	6.10888e-07
TSPAN2	16.587	0.897328	0.303564	2.95597	0.00311683	0.0284034	11.5825	1.71076	0.232325	7.36362	1.78982e-13	3.86884e-12	18.4512	0.716715	0.282888	2.53356	0.011291	0.0518845	18.3337	0.814148	0.240665	3.38291	0.000717216	0.00349381
PSMD8	11.7297	0.896535	0.219037	4.09308	4.25675e-05	0.00183813	9.05491	1.51182	0.169732	8.90711	5.23802e-19	2.70752e-17	13.1326	0.892574	0.179002	4.98638	6.15195e-07	2.16826e-05	13.1983	0.892877	0.161633	5.5241	3.31178e-08	6.63622e-07
TRIP10	7.16039	0.896407	0.242114	3.70241	0.000213562	0.00521021	5.70454	1.39055	0.186229	7.4669	8.21078e-14	1.86289e-12	8.1212	0.799483	0.233643	3.42181	0.000622053	0.00561137	7.07964	1.2599	0.190363	6.61843	3.63032e-11	1.4198e-09
TSPAN4	5.94443	0.89622	0.209454	4.27884	1.87872e-05	0.00109137	5.48834	0.947162	0.172951	5.47648	4.33866e-08	3.6756e-07	6.74688	0.764679	0.20414	3.74586	0.000179777	0.00208598	6.87927	0.896134	0.165122	5.42709	5.72793e-08	1.06429e-06
STX4	6.29835	0.895995	0.234155	3.82651	0.000129974	0.00376293	4.94266	1.37431	0.176487	7.78702	6.86083e-15	1.81527e-13	6.97841	0.954265	0.221469	4.3088	1.64144e-05	0.000307171	6.2416	1.31304	0.173688	7.55979	4.03713e-14	2.85707e-12
ZBTB22	4.23956	0.895637	0.248897	3.59842	0.000320151	0.00669188	3.82577	0.973537	0.198304	4.90932	9.13938e-07	6.00304e-06	4.55503	0.946394	0.258924	3.65511	0.000257071	0.00278023	4.95836	0.810491	0.185068	4.37943	1.18992e-05	0.000111514
DIO1	3.4357	0.894406	0.281675	3.17531	0.00149675	0.0176075	3.30926	0.665004	0.213782	3.11066	0.00186671	0.00522426	3.80456	0.643424	0.284416	2.26226	0.023681	0.0896281	3.93986	0.71914	0.206702	3.47912	0.000503072	0.00259675
HNRNPR	7.77524	0.894354	0.273652	3.26822	0.00108228	0.0141713	5.50999	1.73933	0.213452	8.1486	3.68159e-16	1.22489e-14	8.89812	0.671871	0.242558	2.76994	0.00560661	0.0309188	7.94305	1.15434	0.212402	5.43468	5.48935e-08	1.03267e-06
RBM5	7.06555	0.893744	0.245917	3.63434	0.000278698	0.00614744	6.09744	1.14022	0.263462	4.32784	1.50576e-05	7.61983e-05	8.43599	0.589259	0.214559	2.74637	0.00602595	0.0326158	7.38205	1.13282	0.190067	5.96012	2.52054e-09	6.71918e-08
CCS	5.31283	0.892419	0.230269	3.87555	0.000106383	0.00334021	5.01102	0.696878	0.230543	3.02277	0.0025047	0.00670063	5.80075	0.650385	0.235778	2.75846	0.00580751	0.0317508	6.17538	0.729156	0.225226	3.23743	0.0012061	0.00537875
ATRN	5.26516	0.892054	0.232314	3.83986	0.000123105	0.00362457	3.9424	1.38605	0.195561	7.08759	1.36464e-12	2.55895e-11	5.68675	0.961557	0.235093	4.09011	4.31163e-05	0.00065721	5.47793	1.07809	0.189297	5.69522	1.23211e-08	2.79916e-07
ZNF532	6.14823	0.89167	0.257922	3.45713	0.000545971	0.00937059	4.77328	1.41238	0.205473	6.87376	6.25302e-12	1.05431e-10	6.95616	0.676293	0.272402	2.4827	0.0130389	0.0576648	6.65708	0.995253	0.215501	4.61832	3.86867e-06	4.25363e-05
PRXL2B	5.21149	0.891317	0.233839	3.81167	0.000138029	0.00388925	4.09406	1.27973	0.199817	6.40451	1.50853e-10	2.05985e-09	5.23574	1.09215	0.247608	4.4108	1.02987e-05	0.000211598	5.60887	0.987444	0.190446	5.1849	2.16128e-07	3.40798e-06
PTCD3	4.59189	0.891282	0.260644	3.41953	0.000627293	0.0101979	3.46702	1.48067	0.207501	7.13573	9.62748e-13	1.85607e-11	5.09174	0.781751	0.251389	3.10972	0.00187264	0.0135002	5.1698	0.865096	0.192038	4.50481	6.64314e-06	6.73912e-05
ARNT	4.54722	0.891182	0.238942	3.7297	0.00019171	0.0048427	4.2822	0.753051	0.207489	3.62935	0.000284138	0.00102302	4.89991	0.843656	0.250397	3.36928	0.000753649	0.0065692	4.6955	1.11551	0.184146	6.05774	1.38044e-09	3.94532e-08
GLUD1	8.91121	0.890713	0.221449	4.0222	5.76564e-05	0.00220653	7.51255	1.21109	0.17523	6.91143	4.79785e-12	8.23484e-11	9.97477	0.807577	0.190918	4.22998	2.33714e-05	0.000405059	9.65009	1.02092	0.166207	6.14245	8.12602e-10	2.43562e-08
LRPPRC	5.81646	0.89054	0.218882	4.06859	4.72991e-05	0.0019617	4.33366	1.58872	0.197258	8.05402	8.01171e-16	2.48907e-14	6.1067	1.26953	0.230545	5.50665	3.65732e-08	2.07722e-06	5.28518	1.49899	0.17444	8.59318	8.4598e-18	1.20698e-15
ALDH2	8.14174	0.889605	0.228239	3.89769	9.7113e-05	0.00312057	6.2181	1.5736	0.185582	8.47925	2.2665e-17	9.18603e-16	9.17067	0.869611	0.20779	4.18506	2.85094e-05	0.000472964	7.55116	1.55081	0.167698	9.24765	2.29481e-20	5.45675e-18
NARS1	5.47495	0.889576	0.246835	3.60393	0.000313446	0.00662322	4.24918	1.44786	0.197387	7.33514	2.21495e-13	4.69669e-12	6.31781	0.789677	0.243131	3.24794	0.00116242	0.00925013	5.30472	1.35938	0.188424	7.21447	5.41444e-13	3.15559e-11
ISG15	7.67757	0.888859	0.252673	3.51783	0.000435093	0.00799943	6.82809	1.11573	0.221673	5.03322	4.82305e-07	3.34537e-06	8.84161	0.809369	0.244507	3.31021	0.00093225	0.00779454	9.10769	0.812452	0.234597	3.46318	0.000533825	0.00272943
ERH	9.30818	0.887912	0.300025	2.95946	0.00308178	0.028156	6.6564	1.83745	0.193085	9.5163	1.79457e-21	1.35032e-19	9.3253	1.47344	0.247813	5.94577	2.7516e-09	2.33677e-07	7.96743	1.81153	0.195976	9.24364	2.38255e-20	5.54096e-18
FZD1	5.71556	0.887504	0.269329	3.29524	0.000983383	0.0133265	4.58917	1.39165	0.196792	7.07167	1.53086e-12	2.84669e-11	5.83846	1.31491	0.236726	5.55454	2.78337e-08	1.6514e-06	5.3946	1.50146	0.176948	8.48535	2.15067e-17	2.75936e-15
MAGT1	7.24873	0.887103	0.270666	3.27749	0.00104736	0.0139185	5.19553	1.45428	0.216676	6.71177	1.92279e-11	3.00255e-10	7.90986	0.675844	0.242235	2.79003	0.0052703	0.0294918	8.15923	0.718289	0.248071	2.8955	0.00378552	0.0137778
S100A4	10.8866	0.886576	0.351456	2.52258	0.0116498	0.066903	7.67889	1.75709	0.230981	7.60708	2.80367e-14	6.80242e-13	11.1903	1.19741	0.268669	4.45683	8.31804e-06	0.000177657	12.4993	0.752249	0.263242	2.85764	0.0042681	0.0151385
MLLT10	6.06905	0.886458	0.216496	4.09457	4.22957e-05	0.00183083	4.88147	1.38866	0.194095	7.15456	8.39433e-13	1.64321e-11	6.86762	0.80378	0.217389	3.69743	0.000217796	0.00242913	6.65242	1.0361	0.177462	5.83843	5.26953e-09	1.30523e-07
CST3	11.8346	0.886399	0.342109	2.59099	0.00957013	0.0588124	8.06082	2.04328	0.239371	8.53604	1.38903e-17	5.80108e-16	13.3273	0.819112	0.316515	2.58791	0.00965594	0.0463038	12.1772	1.15566	0.260173	4.44187	8.91811e-06	8.6768e-05
RABAC1	10.5417	0.886046	0.242746	3.65009	0.000262149	0.00592544	8.1863	1.39283	0.16744	8.31837	8.91788e-17	3.2926e-15	11.9678	0.802738	0.213904	3.75279	0.000174875	0.00204533	11.1977	1.0725	0.180819	5.93134	3.00465e-09	7.86857e-08
COX7A1	7.12394	0.885524	0.267191	3.3142	0.000919044	0.0127734	5.27104	1.53738	0.230436	6.67161	2.53009e-11	3.87955e-10	7.63297	0.995575	0.259547	3.83582	0.000125145	0.00156073	7.29783	1.14416	0.237061	4.82643	1.39003e-06	1.73234e-05
ZC3H13	6.2599	0.884885	0.262562	3.3702	0.000751145	0.0113621	4.78079	1.48195	0.21555	6.87519	6.19057e-12	1.04542e-10	7.01818	0.777929	0.249134	3.12253	0.00179305	0.0130573	6.57035	1.11464	0.226334	4.92477	8.44577e-07	1.12153e-05
LHFPL2	2.40127	0.884053	0.314547	2.81056	0.00494553	0.0380919	2.20464	0.705901	0.252457	2.79612	0.00517194	0.012529	2.56219	0.750911	0.336702	2.23019	0.0257348	0.0952775	2.6796	0.681094	0.243137	2.80128	0.00509004	0.0174067
NDUFS3	5.39956	0.883769	0.230936	3.8269	0.000129766	0.00376293	4.68158	1.1703	0.186608	6.27145	3.57691e-10	4.51749e-09	6.51124	0.668865	0.233409	2.86563	0.0041618	0.0246829	5.84747	1.06264	0.179874	5.9077	3.46918e-09	9.00573e-08
AOC3	3.03827	0.883571	0.27729	3.18646	0.00144027	0.0171442	2.89296	0.704476	0.232877	3.0251	0.0024855	0.00665824	2.99525	1.29024	0.317684	4.06139	4.87819e-05	0.000722571	3.296	0.88778	0.207799	4.2723	1.9347e-05	0.000168309
SRSF8	4.84174	0.882076	0.24236	3.63953	0.000273134	0.00607367	4.00059	1.36249	0.201967	6.74612	1.51851e-11	2.41999e-10	6.02841	0.574014	0.220614	2.60189	0.00927106	0.044905	5.1121	1.24893	0.181543	6.8795	6.00632e-12	2.78225e-10
CCT4	5.49669	0.880219	0.254916	3.45297	0.000554449	0.00945319	4.35257	1.39488	0.205695	6.78127	1.1912e-11	1.93115e-10	6.51514	0.706312	0.24012	2.9415	0.00326625	0.0205251	5.55589	1.2354	0.191821	6.44039	1.1917e-10	4.22522e-09
SLC3A2	9.52087	0.879101	0.310442	2.83177	0.00462906	0.0365125	6.55304	1.71366	0.244582	7.00647	2.44407e-12	4.36725e-11	10.4396	0.707417	0.290518	2.43502	0.014891	0.0633658	9.21177	1.18869	0.256815	4.62857	3.68193e-06	4.06334e-05
FLOT2	7.43148	0.878021	0.273344	3.21214	0.0013175	0.0160604	5.96107	1.47487	0.190275	7.75128	9.09693e-15	2.3511e-13	9.02421	0.713136	0.242592	2.93965	0.00328586	0.0206048	9.06193	0.836861	0.250474	3.34111	0.000834445	0.00396523
EML1	6.19594	0.877541	0.229425	3.82496	0.000130793	0.00377349	4.69896	1.49166	0.190157	7.84439	4.35049e-15	1.19726e-13	6.98782	0.829954	0.246516	3.36674	0.000760621	0.00661439	6.22253	1.2178	0.17878	6.81175	9.64192e-12	4.32045e-10
PSMD3	6.2861	0.876811	0.217655	4.02845	5.61456e-05	0.00217202	5.19732	1.07639	0.183356	5.87046	4.34588e-09	4.39094e-08	6.77537	0.916203	0.21643	4.23325	2.30341e-05	0.000400771	6.73149	1.0066	0.179873	5.59616	2.19146e-08	4.66935e-07
DHX9	8.24175	0.876022	0.240998	3.63497	0.000278011	0.0061438	5.85194	1.51541	0.195004	7.77117	7.77627e-15	2.03335e-13	8.89695	0.789316	0.214488	3.68001	0.000233229	0.00256644	8.34414	1.09888	0.198563	5.53417	3.12709e-08	6.3158e-07
ATRX	32.6546	0.875905	0.366909	2.38726	0.0169747	0.0846763	25.0845	1.57407	0.330777	4.7587	1.94842e-06	1.1969e-05	33.9329	1.40696	0.274769	5.12051	3.04711e-07	1.22392e-05	33.9302	1.17801	0.287276	4.10063	4.12018e-05	0.00031604
SRSF11	10.2697	0.875655	0.271607	3.22398	0.00126421	0.015646	7.62843	1.71105	0.17569	9.73902	2.0553e-22	1.77064e-20	11.3559	1.00329	0.210372	4.76913	1.85026e-06	5.34806e-05	9.98678	1.43426	0.178979	8.01357	1.11424e-15	1.0087e-13
IQGAP2	11.6999	0.875483	0.319059	2.74395	0.00607047	0.0432765	8.49926	1.63796	0.24497	6.68638	2.28762e-11	3.54125e-10	13.9968	0.576586	0.250827	2.29874	0.0215199	0.0835223	13.4985	0.779852	0.269785	2.89064	0.00384456	0.0139471
TSPAN31	5.69559	0.875403	0.263168	3.3264	0.00087976	0.0124454	4.16455	1.58727	0.200861	7.90232	2.7376e-15	7.83621e-14	5.91407	1.28607	0.242869	5.29533	1.18799e-07	5.54839e-06	5.66361	1.33546	0.207511	6.43563	1.22966e-10	4.35114e-09
ANAPC13	5.93998	0.872662	0.226602	3.85108	0.000117599	0.00352479	5.66681	0.677185	0.293223	2.30946	0.0209183	0.0411513	6.61946	0.624955	0.254398	2.4566	0.0140257	0.0607564	7.12694	0.570029	0.231465	2.46271	0.0137893	0.0386847
ABHD17A	11.5329	0.870296	0.291606	2.98449	0.00284054	0.0268175	8.01838	2.0961	0.197138	10.6327	2.09992e-26	3.22826e-24	12.3816	1.1856	0.220493	5.37704	7.5722e-08	3.78271e-06	11.0367	1.49385	0.193746	7.71037	1.25454e-14	9.4006e-13
FXR1	8.33514	0.870201	0.239082	3.63976	0.00027289	0.00607367	6.50222	1.46396	0.185813	7.87865	3.30939e-15	9.35282e-14	9.14672	1.00051	0.203942	4.90587	9.30137e-07	3.07756e-05	7.74984	1.50682	0.182663	8.24916	1.59507e-16	1.74518e-14
ACLY	4.23085	0.869396	0.238381	3.64709	0.000265231	0.00595735	3.56115	1.15568	0.226592	5.10024	3.39221e-07	2.43043e-06	4.76969	0.629544	0.263177	2.3921	0.0167525	0.0692706	4.61544	0.883672	0.19437	4.54633	5.45896e-06	5.70998e-05
BHMT	4.58201	0.869266	0.316666	2.74506	0.00605001	0.0432703	4.5906	0.757198	0.247252	3.06245	0.0021953	0.00599799	5.06409	1.1173	0.340299	3.2833	0.001026	0.00840499	5.12941	1.04623	0.246248	4.24868	2.15032e-05	0.000183399
ROBO4	9.81841	0.867398	0.225494	3.84666	0.000119741	0.00357699	7.23714	1.52463	0.18724	8.14262	3.86829e-16	1.2846e-14	10.9476	0.741457	0.255441	2.90266	0.00370012	0.0225138	10.0271	1.09121	0.227435	4.79789	1.60345e-06	1.95728e-05
U2AF1	7.55434	0.866391	0.271514	3.19096	0.00141801	0.0169496	5.5952	1.6215	0.206669	7.84586	4.30009e-15	1.18705e-13	8.92403	0.615487	0.259657	2.37039	0.0177694	0.0723185	8.30461	0.944869	0.227578	4.15185	3.29805e-05	0.000261411
CCT6A	7.72587	0.866143	0.236365	3.66443	0.000247892	0.00570629	6.29988	1.35472	0.216284	6.26364	3.76102e-10	4.73326e-09	8.562	0.966124	0.202574	4.76923	1.84928e-06	5.34806e-05	8.30228	1.05405	0.169731	6.21013	5.29391e-10	1.65634e-08
MARCHF7	8.33011	0.865629	0.299848	2.88689	0.00389065	0.0325908	5.91838	1.62254	0.204466	7.93548	2.09689e-15	6.1402e-14	9.13628	0.695922	0.264413	2.63196	0.00848949	0.0419449	8.18959	1.10328	0.224695	4.91011	9.10276e-07	1.19367e-05
SMIM26	4.3642	0.865373	0.234139	3.69598	0.000219039	0.00525752	3.63945	0.868566	0.191645	4.53215	5.83854e-06	3.23451e-05	4.6265	0.734107	0.231291	3.17395	0.0015038	0.0113351	5.08098	0.669572	0.189322	3.53669	0.000405169	0.00217644
RCN1	8.22389	0.865308	0.255836	3.38228	0.000718869	0.011052	6.29443	1.73776	0.17242	10.0787	6.86335e-24	7.19966e-22	8.56457	1.42873	0.209555	6.81792	9.23675e-12	1.61851e-09	8.15295	1.38091	0.173652	7.95212	1.83346e-15	1.57961e-13
UBA3	5.09201	0.865061	0.239716	3.60869	0.000307749	0.00656506	4.44775	1.0934	0.187301	5.83767	5.29349e-09	5.27662e-08	5.98701	0.721353	0.220726	3.26809	0.00108276	0.00878526	6.17653	0.802824	0.18889	4.25022	2.13559e-05	0.000182405
SURF1	4.37464	0.864427	0.265785	3.25236	0.00114451	0.0146949	3.75157	1.20487	0.198036	6.08411	1.17141e-09	1.32549e-08	5.04981	0.874217	0.235529	3.71172	0.000205855	0.00232209	4.54591	1.15194	0.173754	6.62973	3.36305e-11	1.33578e-09
CCDC107	12.3074	0.863989	0.299908	2.88085	0.00396602	0.032959	8.84926	1.87698	0.214705	8.74212	2.2878e-18	1.07082e-16	13.3761	1.05903	0.228123	4.64237	3.4444e-06	8.81313e-05	11.94	1.41695	0.198601	7.13467	9.70227e-13	5.39035e-11
IFI30	7.70936	0.863622	0.349122	2.4737	0.0133722	0.0728184	6.02313	1.50249	0.229229	6.55454	5.58135e-11	8.09205e-10	8.09342	1.30656	0.297094	4.39779	1.09361e-05	0.000222642	7.34501	1.49991	0.215481	6.96072	3.38531e-12	1.65861e-10
RAVER1	4.72731	0.862892	0.244128	3.53458	0.000408416	0.00772396	4.26998	0.891635	0.207831	4.2902	1.78512e-05	8.88228e-05	5.42322	0.598457	0.251468	2.37985	0.0173195	0.0710551	5.57705	0.762141	0.182807	4.16911	3.05793e-05	0.000245278
COPG1	3.84748	0.862484	0.248326	3.47319	0.000514315	0.00902784	3.38163	0.859217	0.210169	4.08822	4.34687e-05	0.00019521	4.02346	0.80332	0.266078	3.01912	0.00253514	0.0170933	4.28396	0.741639	0.197905	3.74746	0.000178636	0.00109257
CRK	5.7195	0.860914	0.271052	3.1762	0.00149219	0.0175887	4.31985	1.29902	0.228542	5.68396	1.31614e-08	1.21547e-07	5.97065	0.936211	0.255006	3.67133	0.000241291	0.00263392	5.91	0.996274	0.215983	4.61275	3.97382e-06	4.35314e-05
TRAPPC14	3.80651	0.8607	0.261345	3.29334	0.000990033	0.0133557	3.17029	1.13733	0.223662	5.08506	3.6751e-07	2.61108e-06	3.93693	0.830859	0.253033	3.28359	0.00102492	0.00840003	3.75155	1.03006	0.193399	5.3261	1.00344e-07	1.7511e-06
TRAPPC1	5.55082	0.860582	0.225042	3.82409	0.000131254	0.00377467	5.08463	1.09165	0.180541	6.04656	1.47968e-09	1.63895e-08	6.4797	0.842674	0.210426	4.0046	6.2122e-05	0.000873726	6.66453	0.888562	0.16931	5.24814	1.53643e-07	2.52775e-06
PSMD2	7.42109	0.860555	0.212326	4.053	5.05657e-05	0.00204487	7.35763	0.55868	0.202285	2.76185	0.0057475	0.0136916	8.33003	0.612177	0.214154	2.85858	0.0042554	0.0250879	8.392	0.698765	0.186655	3.74362	0.000181389	0.00110595
CLEC18C	5.0641	0.860421	0.247415	3.47765	0.000505837	0.00891414	4.48112	1.0314	0.242367	4.25553	2.08556e-05	0.000102115	5.40765	1.0909	0.251306	4.34093	1.41884e-05	0.000272667	4.5962	1.5128	0.181063	8.35509	6.5381e-17	7.82554e-15
ASXL2	3.99114	0.859736	0.252334	3.40714	0.000656475	0.0105001	3.38256	0.949746	0.213961	4.43887	9.04335e-06	4.80399e-05	3.9183	1.12589	0.281097	4.00535	6.19255e-05	0.000873027	4.17931	1.0131	0.197215	5.13702	2.79134e-07	4.25114e-06
HSPA9	11.349	0.859635	0.245746	3.49806	0.000468662	0.00843402	7.9211	1.73396	0.189055	9.17175	4.65418e-20	2.78517e-18	12.1509	0.936285	0.22228	4.21219	2.52908e-05	0.000430779	10.41	1.40118	0.208955	6.70565	2.00507e-11	8.48669e-10
SLC25A37	3.56504	0.85959	0.262404	3.27582	0.00105355	0.0139488	3.44321	0.736137	0.224735	3.27557	0.00105448	0.00320679	3.98298	0.81772	0.279237	2.92841	0.00340698	0.0211168	3.86623	0.977627	0.200825	4.86806	1.12699e-06	1.43358e-05
TM4SF1	13.5449	0.859245	0.3234	2.65691	0.0078861	0.0517442	8.38293	2.2164	0.214499	10.3329	5.00132e-25	6.15093e-23	14.3417	0.814449	0.289152	2.81668	0.00485225	0.0277389	12.8473	1.21653	0.255679	4.75802	1.95505e-06	2.34276e-05
ACSL4	6.87523	0.859195	0.282929	3.03679	0.00239111	0.0236774	5.29929	1.40301	0.21081	6.65536	2.82607e-11	4.29645e-10	7.59615	0.775888	0.259346	2.99172	0.00277414	0.0182225	7.16891	1.10751	0.218551	5.06751	4.0305e-07	5.85818e-06
API5	4.93859	0.858504	0.255403	3.36137	0.000775556	0.0116229	4.25017	0.919176	0.197587	4.652	3.28739e-06	1.93542e-05	5.36848	0.840525	0.257158	3.26851	0.00108115	0.00878019	5.13774	0.989068	0.186953	5.29046	1.22011e-07	2.06839e-06
MTG1	6.39122	0.857913	0.254925	3.36536	0.000764447	0.0114854	4.56507	1.7438	0.191091	9.1255	7.14068e-20	4.18881e-18	6.4719	1.34874	0.227303	5.93365	2.96278e-09	2.48067e-07	5.95452	1.519	0.176404	8.61092	7.24748e-18	1.05083e-15
USP10	6.55791	0.8574	0.26084	3.28707	0.00101235	0.0135848	5.17546	1.53579	0.176438	8.70444	3.1915e-18	1.47065e-16	6.61665	1.52987	0.22233	6.88108	5.93994e-12	1.15144e-09	6.33459	1.53027	0.162784	9.40063	5.42365e-21	1.38179e-18
TM2D3	6.51047	0.857292	0.239099	3.58551	0.000336422	0.00689625	4.57081	1.6737	0.199946	8.37076	5.72477e-17	2.17213e-15	6.57266	1.10502	0.239603	4.61187	3.99058e-06	9.85705e-05	5.85139	1.34315	0.173936	7.72208	1.14448e-14	8.64861e-13
SARS1	6.22611	0.857076	0.24605	3.48334	0.000495206	0.00880509	4.52341	1.72727	0.192636	8.96653	3.06011e-19	1.64867e-17	6.55168	1.20181	0.216419	5.55315	2.80572e-08	1.6514e-06	6.06766	1.4351	0.179815	7.98101	1.45146e-15	1.27514e-13
AGXT2	2.89334	0.85657	0.311898	2.74632	0.00602684	0.0432383	2.83208	0.646182	0.22363	2.88951	0.0038584	0.00972809	3.29226	0.767086	0.299821	2.55848	0.0105131	0.0492617	3.08294	0.941226	0.217365	4.33017	1.48997e-05	0.000134661
H2AC20	14.5361	0.856278	0.279527	3.06331	0.00218902	0.0223976	11.3881	1.58431	0.187204	8.46304	2.60503e-17	1.05103e-15	18.1989	0.520589	0.185312	2.80925	0.00496569	0.0282662	14.9081	1.26679	0.179877	7.04254	1.88772e-12	9.81001e-11
HNRNPF	6.27862	0.855249	0.258388	3.30994	0.000933165	0.0129008	4.91994	1.26195	0.211288	5.97263	2.33466e-09	2.46209e-08	7.13305	0.558771	0.229031	2.43972	0.0146987	0.0628023	6.80994	0.857762	0.193232	4.43902	9.03707e-06	8.76384e-05
PSMF1	5.59672	0.854904	0.242624	3.52358	0.00042576	0.00790573	4.67411	1.1763	0.214539	5.48293	4.18331e-08	3.55751e-07	6.21602	0.788281	0.228863	3.44434	0.000572459	0.00526735	6.1643	0.953189	0.182261	5.22982	1.69678e-07	2.75846e-06
EIF1AX	8.69388	0.852452	0.251854	3.38471	0.000712525	0.0110019	6.46425	1.56444	0.204878	7.636	2.24082e-14	5.53469e-13	9.6904	0.91122	0.235606	3.86757	0.000109926	0.00139632	8.48653	1.31431	0.186935	7.03085	2.05276e-12	1.04896e-10
UCHL1	3.84879	0.852143	0.258142	3.30106	0.000963192	0.0131327	3.13943	1.20222	0.213627	5.62764	1.82689e-08	1.6454e-07	4.39657	0.564767	0.253067	2.23169	0.0256354	0.0952263	4.26957	0.848501	0.196358	4.3212	1.55185e-05	0.000139073
ARL2	7.13802	0.852085	0.213135	3.99786	6.39184e-05	0.0023359	6.71433	0.847771	0.183328	4.62435	3.75784e-06	2.1793e-05	8.39004	0.531637	0.198815	2.67403	0.00749465	0.0383749	9.07096	0.531092	0.175113	3.03286	0.00242246	0.00953268
SLC22A18	3.83899	0.851788	0.249166	3.41856	0.00062953	0.010212	3.50969	0.96498	0.207894	4.64169	3.45579e-06	2.02321e-05	3.92995	1.23404	0.268502	4.59604	4.30605e-06	0.000105342	4.21563	0.990946	0.191963	5.16217	2.44103e-07	3.76913e-06
PRELID3B	8.34478	0.851529	0.263267	3.23447	0.0012187	0.0153382	6.70445	1.4293	0.233156	6.13025	8.77429e-10	1.02069e-08	9.23403	1.01395	0.197864	5.12451	2.98315e-07	1.20638e-05	9.02962	1.06602	0.202069	5.27552	1.32377e-07	2.21673e-06
LRPAP1	7.38026	0.849695	0.259769	3.27096	0.00107181	0.0140757	5.22891	1.83819	0.194064	9.47209	2.74298e-21	1.98844e-19	8.00228	1.20146	0.249475	4.81597	1.46485e-06	4.43535e-05	8.12586	1.08081	0.213761	5.05614	4.27838e-07	6.17319e-06
PAIP2	5.29251	0.849597	0.245769	3.45689	0.000546452	0.00937059	4.21961	1.27936	0.206756	6.18778	6.10168e-10	7.36206e-09	5.08839	1.33243	0.255416	5.21672	1.82121e-07	7.98021e-06	5.28064	1.19021	0.194225	6.128	8.89904e-10	2.64951e-08
PITPNB	6.11627	0.849179	0.239848	3.54048	0.000399393	0.0076098	4.82131	1.41097	0.201027	7.01881	2.23768e-12	4.04301e-11	6.43286	1.0717	0.23633	4.53476	5.76694e-06	0.000132707	6.16523	1.18815	0.191638	6.19993	5.64869e-10	1.75503e-08
AGMAT	4.89094	0.848825	0.292887	2.89813	0.00375396	0.0319105	4.06813	1.13688	0.223134	5.09507	3.48618e-07	2.49209e-06	5.38944	0.804075	0.291676	2.75674	0.00583809	0.0318789	4.60902	1.32641	0.211776	6.26327	3.76999e-10	1.20924e-08
TIMM13	6.36531	0.848437	0.22807	3.72007	0.000199167	0.00494022	5.5546	1.16744	0.179019	6.52132	6.96918e-11	9.95844e-10	6.92428	1.06879	0.211965	5.04229	4.59988e-07	1.69843e-05	6.61663	1.12371	0.167342	6.71506	1.87985e-11	8.01299e-10
CSK	6.38947	0.848294	0.25627	3.31015	0.000932457	0.0129008	5.30584	1.2526	0.202251	6.19328	5.89234e-10	7.14331e-09	7.19723	0.833404	0.223586	3.72744	0.000193434	0.0022071	7.07953	1.03597	0.183818	5.63584	1.74204e-08	3.8178e-07
SAFB	6.21324	0.848268	0.226061	3.7524	0.000175153	0.00453364	4.70446	1.53855	0.183715	8.37465	5.53865e-17	2.11048e-15	6.40213	1.14006	0.217762	5.23534	1.64681e-07	7.30579e-06	6.01272	1.38029	0.172636	7.99539	1.29168e-15	1.15179e-13
ALDH1A1	5.39153	0.848075	0.275951	3.07328	0.00211721	0.0218574	4.74803	1.08081	0.204002	5.29803	1.17057e-07	9.17166e-07	5.95207	0.747507	0.229802	3.25284	0.00114259	0.00913353	6.4018	0.784306	0.176756	4.43723	9.11244e-06	8.83213e-05
VEZF1	5.07801	0.847979	0.284761	2.97786	0.00290269	0.0272169	4.2919	1.23693	0.220156	5.61843	1.92704e-08	1.72428e-07	5.74943	0.852338	0.28237	3.01851	0.00254019	0.0171208	5.7214	0.917603	0.220143	4.16821	3.07002e-05	0.00024596
NRBP1	6.28438	0.846068	0.247394	3.41992	0.000626406	0.0101928	4.87062	1.50565	0.202456	7.43693	1.03056e-13	2.30589e-12	6.9365	0.99382	0.253547	3.91967	8.86706e-05	0.00117686	6.72121	1.12241	0.19717	5.6926	1.25116e-08	2.83522e-07
WASHC1	31.3815	0.845643	0.341914	2.47327	0.0133885	0.07284	21.1052	2.03516	0.268188	7.58855	3.23507e-14	7.78557e-13	33.6399	1.04702	0.244724	4.27837	1.88266e-05	0.000342202	32.5351	1.08802	0.263124	4.13502	3.54926e-05	0.000278476
CYP20A1	3.50681	0.844946	0.267494	3.15874	0.00158451	0.0183137	3.33731	0.743055	0.210914	3.52302	0.000426657	0.00146066	3.89109	0.582235	0.255314	2.28046	0.0225801	0.0864521	3.99336	0.749163	0.190271	3.93734	8.23896e-05	0.000571503
PSMB2	7.22482	0.844736	0.252088	3.35095	0.000805338	0.0118118	5.46488	1.59203	0.191367	8.31921	8.85532e-17	3.27629e-15	8.35749	0.690523	0.22149	3.11762	0.00182317	0.0132371	7.83114	0.970012	0.180159	5.3842	7.27681e-08	1.31751e-06
TCEA3	5.474	0.844553	0.226999	3.72052	0.000198816	0.00494022	4.94772	0.985747	0.194735	5.06198	4.14922e-07	2.91931e-06	5.97633	0.847843	0.21784	3.89205	9.94016e-05	0.00128552	5.76623	1.06853	0.16712	6.39381	1.618e-10	5.62483e-09
ATOX1	6.61844	0.843133	0.239487	3.52059	0.000430593	0.00794126	5.6165	1.11383	0.20347	5.47417	4.39565e-08	3.71682e-07	7.5756	0.617082	0.208034	2.96625	0.00301456	0.0193747	7.65799	0.766474	0.181103	4.23224	2.31372e-05	0.000194912
CSF1	4.61275	0.842438	0.275373	3.05926	0.00221885	0.0225862	3.54695	1.37312	0.219644	6.25157	4.06352e-10	5.07812e-09	5.10019	0.636685	0.284876	2.23495	0.0254206	0.0946255	4.71368	1.04706	0.18798	5.57007	2.54639e-08	5.29281e-07
UPK3BL1	13.8824	0.841679	0.307273	2.73919	0.00615907	0.0436223	9.79324	1.93276	0.169589	11.3968	4.33952e-30	1.15502e-27	14.6454	1.23564	0.21941	5.63166	1.78481e-08	1.16039e-06	14.2629	1.21691	0.165059	7.37259	1.67351e-13	1.08135e-11
ZNF684	4.33212	0.841434	0.248685	3.38354	0.000715584	0.0110396	3.98857	0.879319	0.228052	3.85578	0.000115361	0.000465123	4.33746	1.37701	0.269591	5.10779	3.25953e-07	1.29467e-05	4.21786	1.28327	0.183916	6.97747	3.00548e-12	1.49303e-10
PABPN1	11.3741	0.841046	0.31446	2.67457	0.00748245	0.0497732	8.149	1.86327	0.234892	7.93245	2.14868e-15	6.27126e-14	13.5473	0.697456	0.2373	2.93913	0.00329134	0.0206117	11.3622	1.34801	0.223785	6.02366	1.70518e-09	4.76241e-08
AFF4	6.72778	0.840283	0.216656	3.87841	0.00010514	0.00331283	5.16264	1.42581	0.198664	7.17698	7.12677e-13	1.40588e-11	6.39827	1.45214	0.234139	6.20205	5.57331e-10	5.95578e-08	5.82586	1.47071	0.169139	8.69531	3.45886e-18	5.22757e-16
KRTCAP2	10.1629	0.839942	0.236999	3.54408	0.000393988	0.00755652	7.37884	1.72808	0.167009	10.3472	4.30924e-25	5.41174e-23	11.4773	0.770127	0.214698	3.58703	0.000334465	0.00340848	10.5471	1.12543	0.214302	5.25161	1.50778e-07	2.48519e-06
TCF12	6.81725	0.83923	0.268215	3.12895	0.00175435	0.019504	5.16346	1.59165	0.202765	7.84972	4.16951e-15	1.15279e-13	7.39524	0.959506	0.251165	3.82023	0.000133328	0.00164509	6.71832	1.31477	0.189146	6.95107	3.62522e-12	1.75209e-10
KDSR	4.97488	0.838676	0.234078	3.5829	0.000339805	0.00692064	4.11512	1.32891	0.20307	6.5441	5.98557e-11	8.60812e-10	5.48125	0.994904	0.226883	4.3851	1.15932e-05	0.000233356	5.40668	1.05783	0.171697	6.16103	7.22718e-10	2.192e-08
NUPR1	7.08082	0.837293	0.235496	3.55545	0.000377334	0.00735442	6.42464	0.983518	0.206777	4.75643	1.97051e-06	1.20863e-05	7.34504	1.06644	0.237157	4.49676	6.89974e-06	0.00015362	7.83105	0.942244	0.182221	5.17088	2.32992e-07	3.63533e-06
HNRNPDL	17.0193	0.837204	0.324238	2.58206	0.00982115	0.0596968	11.2292	1.98434	0.245772	8.07391	6.80811e-16	2.13373e-14	18.8549	0.701174	0.275201	2.54786	0.0108387	0.0502722	16.8285	1.13078	0.288443	3.9203	8.84399e-05	0.000607294
RALY	5.47365	0.836909	0.261061	3.2058	0.00134689	0.0162961	4.39365	1.38714	0.213899	6.48501	8.87256e-11	1.25277e-09	5.7152	0.99603	0.265651	3.74939	0.000177264	0.00206479	5.99066	0.976047	0.190072	5.13513	2.81949e-07	4.28303e-06
NEO1	4.63816	0.836588	0.24749	3.38028	0.000724109	0.0110943	3.53303	1.36311	0.221054	6.16642	6.9852e-10	8.29894e-09	4.90998	0.847918	0.272497	3.11166	0.00186039	0.0134488	4.59777	1.09281	0.196362	5.56531	2.61682e-08	5.42655e-07
PRPF8	3.93715	0.834874	0.265907	3.13973	0.00169106	0.0190513	3.19236	1.27723	0.212002	6.02461	1.69517e-09	1.84667e-08	3.8925	1.56618	0.285759	5.48078	4.23462e-08	2.35265e-06	3.53486	1.51702	0.202359	7.49669	6.54479e-14	4.52402e-12
MAPRE1	8.95327	0.834456	0.281281	2.96663	0.0030108	0.0277922	6.03268	1.88583	0.198416	9.50444	2.01119e-21	1.50696e-19	9.43819	0.975056	0.249981	3.90052	9.59856e-05	0.00125383	9.20889	1.07406	0.235891	4.55319	5.28381e-06	5.56266e-05
GSTT2	4.96473	0.833965	0.251603	3.3146	0.000917731	0.0127734	4.2287	0.975779	0.184645	5.28462	1.25965e-07	9.8042e-07	5.10366	1.03908	0.234021	4.4401	8.99175e-06	0.000188436	5.01969	1.06808	0.186574	5.72473	1.03599e-08	2.40258e-07
SEPTIN5	4.94316	0.832972	0.263581	3.16021	0.00157654	0.0182335	4.35104	1.00354	0.187116	5.3632	8.17606e-08	6.60642e-07	5.6118	0.763442	0.222674	3.42851	0.000606896	0.00551629	5.5632	0.946856	0.175459	5.39645	6.79728e-08	1.23742e-06
CAMK2D	6.34322	0.83286	0.24511	3.3979	0.000679044	0.0106885	4.61105	1.63782	0.195308	8.38581	5.0378e-17	1.93202e-15	6.69227	0.935065	0.228457	4.09295	4.25921e-05	0.000652006	6.28256	1.22126	0.189918	6.43044	1.27237e-10	4.47945e-09
STAT6	9.4919	0.832852	0.276961	3.00711	0.00263748	0.0254804	7.266	1.61631	0.195111	8.28405	1.19051e-16	4.32465e-15	9.67651	1.39516	0.230724	6.0469	1.47657e-09	1.38596e-07	9.54789	1.3276	0.17947	7.39735	1.38928e-13	9.19523e-12
SEMA3B	5.71332	0.832773	0.244532	3.40558	0.00066023	0.0105361	4.81006	0.977815	0.212229	4.60735	4.07831e-06	2.3476e-05	6.26689	0.763569	0.238672	3.19924	0.00137789	0.0105646	6.58185	0.722812	0.194127	3.72339	0.000196565	0.00118188
PDZD8	7.45066	0.832696	0.256376	3.24794	0.00116242	0.0148409	5.70116	1.33951	0.198114	6.76133	1.36731e-11	2.19866e-10	8.11822	0.783831	0.227342	3.4478	0.000565163	0.00521693	8.01943	0.864573	0.239298	3.61296	0.000302726	0.00170334
EPB41L1	4.69484	0.832512	0.250411	3.32458	0.000885523	0.0124841	4.30509	0.847837	0.202188	4.19332	2.749e-05	0.000130069	5.38638	0.565003	0.224786	2.51351	0.0119536	0.0540442	5.62166	0.703984	0.17658	3.98678	6.69769e-05	0.000481252
ATG4B	5.89048	0.832189	0.209545	3.97141	7.14473e-05	0.00250825	5.27743	0.942586	0.185295	5.08696	3.63853e-07	2.58922e-06	6.74593	0.51793	0.206102	2.51298	0.0119717	0.0540787	6.5255	0.811829	0.162047	5.00985	5.44734e-07	7.66756e-06
RBM23	6.2992	0.831613	0.231925	3.5857	0.000336172	0.00689625	4.58927	1.70274	0.189215	8.99898	2.27832e-19	1.25399e-17	6.60093	1.2999	0.228185	5.6967	1.2215e-08	8.22045e-07	5.9321	1.56495	0.171835	9.10729	8.44663e-20	1.71179e-17
MEF2D	5.27501	0.831348	0.257127	3.23321	0.00122406	0.0153656	4.1855	1.25336	0.19939	6.28595	3.25856e-10	4.15665e-09	5.71451	0.859322	0.267659	3.21051	0.00132499	0.0102427	6.32319	0.693554	0.188903	3.67149	0.000241139	0.00139899
TRPC6	3.60353	0.830576	0.280033	2.96599	0.0030171	0.0278216	3.20232	1.18104	0.212591	5.55546	2.76889e-08	2.42166e-07	4.05857	1.04644	0.258617	4.0463	5.20331e-05	0.000759376	4.50411	0.748068	0.197817	3.78162	0.000155809	0.000973958
SLC35C2	5.63611	0.829674	0.235625	3.52117	0.000429654	0.00794036	4.63519	1.26843	0.195302	6.4947	8.31972e-11	1.17844e-09	6.33171	0.769825	0.22838	3.3708	0.000749507	0.00653964	5.88304	1.13015	0.179685	6.2896	3.18282e-10	1.03581e-08
ARPC5	7.11876	0.829453	0.236349	3.50944	0.000449058	0.00817193	5.7924	1.15954	0.188087	6.16492	7.05167e-10	8.36676e-09	7.63959	0.877175	0.247636	3.54219	0.000396821	0.00390773	7.94204	0.864181	0.197256	4.38102	1.18128e-05	0.000111054
NDUFV1	4.29218	0.829363	0.251071	3.3033	0.000955542	0.0130784	3.5366	0.994062	0.206814	4.80655	1.5356e-06	9.59845e-06	4.74689	0.644085	0.241851	2.66315	0.00774126	0.0393327	5.17585	0.607868	0.197123	3.0837	0.00204445	0.00829973
JMY	5.44937	0.829294	0.224489	3.69415	0.000220624	0.00527428	4.34577	1.32807	0.19501	6.81028	9.74057e-12	1.59507e-10	5.75204	1.04579	0.223218	4.68508	2.79851e-06	7.47134e-05	5.65573	1.17554	0.176057	6.67708	2.43748e-11	1.01566e-09
ARPC3	11.7823	0.829259	0.292939	2.83082	0.00464281	0.0366047	8.16698	1.76914	0.223159	7.92767	2.23288e-15	6.49576e-14	13.3051	0.617611	0.261385	2.36284	0.0181356	0.0734417	11.9687	1.06623	0.272779	3.90878	9.27648e-05	0.000631438
LAP3	6.15658	0.829135	0.259636	3.19345	0.00140584	0.016872	5.03793	1.24894	0.208971	5.97661	2.27828e-09	2.4069e-08	6.46919	0.896613	0.273337	3.28024	0.00103718	0.00848098	6.56351	0.981485	0.223096	4.39939	1.08556e-05	0.000102978
ACBD6	3.71983	0.829007	0.268258	3.09033	0.00199934	0.0212239	3.30149	0.799234	0.205579	3.88773	0.000101186	0.000414913	4.02922	0.743114	0.257781	2.88273	0.00394247	0.0236973	4.52446	0.566214	0.188621	3.00186	0.00268337	0.010383
CIZ1	3.75787	0.826769	0.263277	3.1403	0.00168775	0.0190261	3.29777	0.955846	0.207361	4.60957	4.0351e-06	2.32723e-05	4.06696	1.00398	0.265137	3.78666	0.000152683	0.00184107	3.91743	1.1532	0.191713	6.01527	1.79584e-09	4.96816e-08
SMARCC1	5.27105	0.826576	0.215599	3.83385	0.000126153	0.00368822	4.60045	1.0488	0.180664	5.80528	6.42576e-09	6.28238e-08	6.41275	0.507215	0.208508	2.43259	0.0149912	0.0637144	5.98569	0.865673	0.1622	5.33708	9.44528e-08	1.66285e-06
C1R	8.88027	0.826499	0.278143	2.97148	0.00296364	0.0274992	6.62966	1.79863	0.204038	8.81519	1.19484e-18	5.83771e-17	9.65733	1.22947	0.226984	5.41654	6.07632e-08	3.17786e-06	9.57328	1.16666	0.191981	6.07695	1.22489e-09	3.56357e-08
AARS1	4.41203	0.82622	0.239717	3.44664	0.000567596	0.00960389	3.71788	1.17706	0.2195	5.36247	8.20932e-08	6.62907e-07	4.82544	0.912179	0.254597	3.58284	0.00033988	0.00345183	5.18591	0.763391	0.192274	3.97033	7.17718e-05	0.000510358
CYFIP1	6.77038	0.824981	0.243981	3.38134	0.000721344	0.011071	4.7553	1.73525	0.202391	8.57372	1.00195e-17	4.30547e-16	7.36663	0.912584	0.225288	4.05074	5.10549e-05	0.000748778	6.56729	1.30515	0.207261	6.29714	3.0319e-10	9.90311e-09
PRICKLE1	3.89721	0.824294	0.245732	3.35444	0.000795259	0.011782	3.68121	0.75698	0.223621	3.38511	0.000711503	0.00228008	4.34768	0.665145	0.250506	2.65521	0.00792591	0.04002	4.66136	0.700374	0.194708	3.59705	0.000321841	0.00179703
SRSF2	8.54641	0.823835	0.250287	3.29156	0.000996346	0.0134104	6.5275	1.59348	0.189962	8.38844	4.92642e-17	1.90158e-15	9.19985	1.01905	0.222011	4.59007	4.43106e-06	0.000107661	8.93481	1.14738	0.190482	6.02354	1.70639e-09	4.76241e-08
EIF2B1	4.44766	0.822576	0.250735	3.28066	0.00103564	0.0138349	3.59667	1.31568	0.200937	6.54769	5.84333e-11	8.42394e-10	4.80032	1.0971	0.244965	4.47859	7.51383e-06	0.000164017	4.84046	1.14087	0.185301	6.15682	7.42183e-10	2.23583e-08
ZFAND6	4.98915	0.821863	0.24246	3.38968	0.000699741	0.0108988	3.99259	1.36567	0.198172	6.89134	5.5271e-12	9.40504e-11	5.01053	1.2139	0.248583	4.88329	1.0433e-06	3.34643e-05	4.9742	1.11168	0.186393	5.96416	2.45889e-09	6.56465e-08
JMJD1C	5.67837	0.821609	0.224654	3.65722	0.000254969	0.00580806	4.24017	1.33796	0.200932	6.65876	2.76141e-11	4.20531e-10	6.02567	0.751155	0.239488	3.1365	0.00170976	0.0125837	5.50144	1.19743	0.192051	6.23495	4.51919e-10	1.42394e-08
TIAL1	9.83224	0.821558	0.251914	3.26127	0.00110914	0.014401	8.6177	1.0636	0.188112	5.65409	1.56675e-08	1.42915e-07	11.3073	0.665647	0.264342	2.51813	0.011798	0.0535791	11.0439	0.916076	0.174185	5.25921	1.44672e-07	2.40607e-06
BACE1	5.16974	0.820189	0.243	3.37526	0.000737451	0.0112162	4.19607	1.20015	0.210628	5.69799	1.21231e-08	1.12424e-07	6.10693	0.58183	0.248639	2.34006	0.0192808	0.077028	6.08432	0.757919	0.200889	3.77282	0.000161413	0.00100274
PIAS2	6.46296	0.81983	0.223021	3.67602	0.000236905	0.00551394	5.85768	1.0024	0.182168	5.50262	3.74182e-08	3.21271e-07	8.15062	0.465992	0.207156	2.24947	0.0244825	0.0919978	7.33233	0.8746	0.169186	5.16945	2.34788e-07	3.66014e-06
ABRAXAS1	3.58346	0.819427	0.251843	3.25372	0.00113903	0.014635	3.40166	0.674589	0.201406	3.3494	0.000809864	0.00254234	3.71494	1.05178	0.268029	3.92414	8.70391e-05	0.0011608	3.72285	0.960535	0.189456	5.06997	3.97881e-07	5.81148e-06
DAP	7.56611	0.819255	0.230807	3.54952	0.000385927	0.00744873	7.40515	0.688899	0.202017	3.41011	0.000649368	0.00211317	8.20376	0.839716	0.212756	3.94684	7.91882e-05	0.0010715	8.9274	0.675393	0.179996	3.75226	0.000175247	0.001074
MAFK	7.68781	0.819219	0.253975	3.22559	0.00125712	0.0156394	6.02972	1.50852	0.191211	7.88931	3.0387e-15	8.6426e-14	8.98164	0.78275	0.227531	3.44019	0.000581315	0.00531923	9.76876	0.660891	0.227692	2.90257	0.0037012	0.0135371
AHDC1	6.33301	0.819171	0.273522	2.9949	0.00274537	0.0262244	4.50014	1.91045	0.20246	9.43622	3.86481e-21	2.75972e-19	6.3595	1.75421	0.247263	7.09451	1.29811e-12	3.08672e-10	6.10723	1.53794	0.193503	7.94789	1.89708e-15	1.62657e-13
SORT1	12.5165	0.818687	0.327204	2.50207	0.0123469	0.0694403	8.66124	1.77141	0.252495	7.01562	2.28925e-12	4.12367e-11	14.3787	0.61616	0.260772	2.36283	0.018136	0.0734417	14.1311	0.770928	0.273257	2.82126	0.00478355	0.0165719
LAMA5	8.51757	0.8183	0.23854	3.43045	0.00060258	0.00994118	6.20404	1.42552	0.202356	7.04463	1.85959e-12	3.41174e-11	7.69661	1.53857	0.244981	6.28037	3.37765e-10	3.83675e-08	8.37529	1.11521	0.209355	5.32687	9.99214e-08	1.74706e-06
RIMKLB	6.68119	0.818299	0.236886	3.4544	0.000551524	0.00941265	5.1346	1.51422	0.187977	8.05536	7.9248e-16	2.46637e-14	7.42951	0.86917	0.222431	3.90759	9.32204e-05	0.00122574	6.52022	1.35452	0.17957	7.54311	4.58903e-14	3.23481e-12
SLC25A46	5.13852	0.817981	0.251668	3.25024	0.00115309	0.0147615	3.78923	1.37932	0.206948	6.66507	2.64547e-11	4.0391e-10	5.75747	0.651591	0.237134	2.74777	0.0060002	0.0325251	5.09337	1.0163	0.198722	5.11418	3.15104e-07	4.73825e-06
PARP4	4.80291	0.817854	0.23714	3.44882	0.000563034	0.00957211	3.75578	1.12991	0.206793	5.46396	4.65618e-08	3.92038e-07	5.28635	0.699663	0.250529	2.79274	0.00522635	0.0293284	5.04319	0.946557	0.196434	4.8187	1.44496e-06	1.78955e-05
KANK1	4.72991	0.817628	0.24326	3.36113	0.000776243	0.0116234	3.8542	1.11761	0.205659	5.43428	5.50169e-08	4.57184e-07	5.30767	0.568714	0.230706	2.4651	0.0136974	0.0597408	5.34385	0.743987	0.211363	3.51995	0.000431635	0.00229332
EXOC3	4.35807	0.817471	0.24162	3.38329	0.00071623	0.01104	3.57061	1.17471	0.201433	5.83176	5.48453e-09	5.45486e-08	4.96774	0.633888	0.241847	2.62103	0.00876642	0.0430452	4.97089	0.820242	0.182545	4.49337	7.01044e-06	7.06351e-05
FBXO34	4.24905	0.816071	0.25009	3.26311	0.00110197	0.0143554	3.69258	0.90991	0.204613	4.44699	8.70833e-06	4.64123e-05	4.58589	0.830656	0.245867	3.37847	0.000728903	0.00638531	4.47025	0.941086	0.182922	5.14474	2.67888e-07	4.10088e-06
PDLIM2	8.4979	0.815485	0.273049	2.98659	0.00282107	0.0267044	6.82179	1.30573	0.21115	6.18388	6.25441e-10	7.5209e-09	9.30091	0.966884	0.240436	4.02138	5.78582e-05	0.000826798	10.1762	0.683711	0.202747	3.37224	0.000745587	0.00360249
VASN	9.04846	0.814365	0.261556	3.11354	0.00184859	0.0201885	6.39899	1.99409	0.192632	10.3518	4.10645e-25	5.19363e-23	9.59021	1.3107	0.242939	5.39519	6.84514e-08	3.51805e-06	9.59255	1.09232	0.221423	4.93318	8.0903e-07	1.08077e-05
VMA21	4.8293	0.81409	0.238173	3.41806	0.000630697	0.010212	3.8593	1.27242	0.200467	6.34724	2.19209e-10	2.89138e-09	5.29961	0.824098	0.233103	3.53534	0.000407246	0.00398861	4.89841	1.09039	0.173533	6.28345	3.31147e-10	1.06987e-08
NME4	2.92628	0.814022	0.274711	2.9632	0.00304463	0.02801	2.68032	0.640199	0.227619	2.81258	0.00491453	0.0119908	3.149	0.633638	0.278964	2.27139	0.0231231	0.088002	3.46342	0.521623	0.218851	2.38346	0.0171507	0.045809
COA8	4.49244	0.812003	0.244223	3.32484	0.000884701	0.0124824	3.82184	1.15633	0.211773	5.46026	4.75428e-08	3.99294e-07	5.34769	0.687767	0.240165	2.86373	0.00418687	0.0247822	4.94433	1.01066	0.2054	4.92046	8.63421e-07	1.14061e-05
CSNK1G2	7.29114	0.811111	0.275365	2.94558	0.0032235	0.0289029	5.36632	1.62914	0.201315	8.0925	5.84548e-16	1.85485e-14	8.27214	0.677126	0.2394	2.82843	0.0046777	0.0269712	7.42368	1.14591	0.215943	5.30652	1.11735e-07	1.9151e-06
SELENOM	11.3696	0.810438	0.301388	2.68902	0.0071663	0.0484105	8.21417	1.84741	0.200585	9.21012	3.25754e-20	2.01009e-18	13.0192	0.772151	0.236239	3.26852	0.00108111	0.00878019	11.2466	1.31958	0.182593	7.22693	4.9405e-13	2.90788e-11
NEBL	11.4494	0.809752	0.317363	2.5515	0.0107261	0.0632359	8.83252	1.48386	0.237964	6.23562	4.49984e-10	5.56874e-09	12.7866	0.938863	0.259802	3.61377	0.000301778	0.00313997	12.076	1.1091	0.2266	4.89451	9.85489e-07	1.27913e-05
PBX2	9.37535	0.809458	0.276731	2.92507	0.00344376	0.0302448	7.27875	1.44425	0.198347	7.28143	3.3029e-13	6.83302e-12	11.0859	0.582013	0.214976	2.70734	0.00678256	0.0356498	10.185	0.996924	0.185481	5.37481	7.66654e-08	1.37967e-06
PSMA2	5.56119	0.808574	0.252048	3.20802	0.00133654	0.0162038	4.47524	1.1698	0.200595	5.83165	5.48811e-09	5.45538e-08	6.11111	0.773426	0.228486	3.385	0.000711786	0.00625628	5.84826	1.00573	0.20455	4.91678	8.79793e-07	1.15881e-05
ACSL3	4.73497	0.808479	0.250452	3.22808	0.00124626	0.0155861	3.69647	1.26239	0.211278	5.97501	2.30073e-09	2.42919e-08	4.9442	1.02338	0.254277	4.02466	5.70586e-05	0.000817993	4.74873	1.16886	0.188475	6.20169	5.58596e-10	1.74161e-08
TMEM230	4.79797	0.808381	0.246679	3.27706	0.00104895	0.0139237	4.14142	1.17544	0.208178	5.64633	1.63914e-08	1.48833e-07	5.6191	0.783984	0.240053	3.26587	0.00109127	0.00883015	5.41472	0.975115	0.18923	5.15308	2.56245e-07	3.94294e-06
FUBP1	8.99083	0.808134	0.280125	2.88491	0.00391531	0.0327205	6.3949	1.77068	0.215474	8.21763	2.07562e-16	7.1873e-15	10.3467	0.753395	0.282764	2.6644	0.00771264	0.0392463	9.69169	1.05067	0.246422	4.26369	2.01075e-05	0.000173907
SORL1	5.30664	0.807969	0.238486	3.38791	0.000704272	0.0109353	4.46196	1.32614	0.19568	6.77708	1.22627e-11	1.9808e-10	6.01191	1.05065	0.253962	4.13706	3.51787e-05	0.000559658	5.71086	1.18177	0.195428	6.04706	1.47512e-09	4.1824e-08
TNFRSF4	3.39342	0.807919	0.276099	2.92619	0.0034314	0.0301754	3.20877	0.749581	0.220366	3.40152	0.000670118	0.00217	3.68229	0.82035	0.278841	2.942	0.00326098	0.0205064	3.99087	0.710058	0.20428	3.47591	0.000509117	0.00262264
RARRES2	9.03734	0.807657	0.232326	3.4764	0.000508203	0.00894698	9.846	0.438768	0.221187	1.98369	0.0472899	0.0823233	10.4536	0.685184	0.235106	2.91436	0.00356415	0.0218881	10.262	0.896718	0.181907	4.92953	8.24258e-07	1.09782e-05
UQCRC2	8.78198	0.807372	0.271389	2.97496	0.00293025	0.0273325	6.67425	1.55362	0.203782	7.62394	2.46053e-14	6.05223e-13	10.3063	0.69098	0.253582	2.72487	0.00643261	0.0342855	10.2781	0.801715	0.234247	3.42252	0.000620427	0.00309328
MAPKAP1	3.4711	0.807246	0.251421	3.21074	0.00132395	0.016095	3.21625	0.639068	0.206117	3.10051	0.00193185	0.00537703	3.78614	0.582774	0.256392	2.27298	0.0230275	0.0877316	3.91163	0.638794	0.188747	3.38438	0.000713381	0.00348083
UQCRC1	9.13295	0.806136	0.26067	3.09256	0.00198441	0.0211701	6.6159	1.572	0.2	7.86	3.84137e-15	1.06703e-13	10.1675	0.732257	0.269905	2.71302	0.00666729	0.0352309	9.81934	0.927229	0.224823	4.12427	3.71914e-05	0.000289891
MED23	3.24353	0.80561	0.285738	2.81941	0.00481126	0.037551	3.18338	0.679761	0.208331	3.2629	0.00110279	0.00333211	3.73158	0.672727	0.266743	2.522	0.0116688	0.0531008	3.61943	0.834318	0.192532	4.33341	1.46816e-05	0.000132977
GPNMB	4.56676	0.805165	0.277972	2.89657	0.00377262	0.0320385	3.75078	1.43401	0.217595	6.59028	4.38985e-11	6.49123e-10	5.07793	1.01626	0.260138	3.90661	9.35984e-05	0.00122828	4.91594	1.16942	0.205409	5.69313	1.2473e-08	2.83006e-07
SMIM14	6.0181	0.804478	0.233902	3.43938	0.00058304	0.00974502	4.76153	1.54429	0.188267	8.20266	2.35125e-16	8.09458e-15	6.75611	1.14192	0.240054	4.75693	1.96556e-06	5.61761e-05	5.93334	1.38417	0.168371	8.22095	2.01903e-16	2.1433e-14
C17orf49	4.84123	0.80388	0.239554	3.35574	0.00079153	0.0117733	4.26304	0.848249	0.203947	4.15917	3.19413e-05	0.000149034	5.29059	0.734547	0.255757	2.87205	0.00407815	0.0242271	5.56908	0.705945	0.213485	3.30677	0.000943792	0.00439009
FBXO9	4.18447	0.803735	0.240682	3.33941	0.00083957	0.0120749	3.94859	0.758174	0.19999	3.79105	0.000150011	0.000584605	4.51037	0.941783	0.238771	3.94429	8.00358e-05	0.0010797	4.51264	0.950766	0.176192	5.3962	6.80673e-08	1.23742e-06
CDC42EP5	6.42656	0.80254	0.222479	3.60726	0.000309453	0.00658566	5.13848	1.50538	0.185971	8.09469	5.74084e-16	1.83166e-14	7.30154	0.895919	0.209416	4.27818	1.88428e-05	0.000342202	6.20864	1.41301	0.164935	8.56705	1.06171e-17	1.46779e-15
STK25	7.25501	0.802349	0.250141	3.20758	0.00133855	0.0162172	5.21988	1.71011	0.19315	8.85381	8.45822e-19	4.21328e-17	7.95706	0.871699	0.224631	3.88058	0.000104209	0.0013351	7.67783	1.05406	0.199865	5.27385	1.33591e-07	2.23286e-06
PLEKHG2	4.83672	0.8021	0.238109	3.36863	0.000755423	0.0113987	3.83174	1.16073	0.194569	5.96568	2.43621e-09	2.55709e-08	4.99684	0.900264	0.239961	3.7517	0.000175637	0.00205128	4.87636	1.02858	0.17946	5.73157	9.95078e-09	2.31977e-07
YARS1	3.88461	0.80198	0.253314	3.16595	0.00154576	0.0179981	3.48828	0.865889	0.212813	4.06879	4.7258e-05	0.000210477	4.19991	0.834525	0.264025	3.16078	0.00157345	0.0117557	4.57957	0.668091	0.19098	3.49823	0.000468361	0.00244949
PPP2R5C	7.92426	0.801936	0.251214	3.19224	0.00141175	0.0169088	6.21626	1.3422	0.180224	7.4474	9.51979e-14	2.15166e-12	9.04317	0.62309	0.221822	2.80896	0.00497014	0.0282825	8.2531	1.01289	0.187033	5.41556	6.10956e-08	1.12676e-06
RBBP7	7.4762	0.801763	0.253976	3.15685	0.00159486	0.018362	5.45578	1.52217	0.187997	8.09678	5.64352e-16	1.81297e-14	7.74434	1.03524	0.21871	4.73338	2.20815e-06	6.12445e-05	7.15739	1.24089	0.185255	6.6983	2.10865e-11	8.86926e-10
SMARCA1	4.03423	0.801611	0.236236	3.39326	0.00069065	0.0108234	3.45192	0.681442	0.21999	3.0976	0.00195094	0.00542256	4.06756	0.654257	0.271099	2.41335	0.0158066	0.0663523	4.32885	0.547558	0.199508	2.74455	0.00605944	0.019953
GNPTG	6.0062	0.801083	0.220214	3.63775	0.000275034	0.00609311	5.52368	0.805615	0.187367	4.29967	1.71054e-05	8.53499e-05	6.49073	0.772547	0.224302	3.44423	0.000572692	0.00526735	6.51131	0.866569	0.172003	5.0381	4.70166e-07	6.72948e-06
C1orf21	5.16334	0.800986	0.242411	3.30425	0.000952309	0.0130542	4.40015	1.40873	0.200755	7.01717	2.26404e-12	4.0865e-11	5.59892	1.46444	0.239363	6.11806	9.47188e-10	9.43695e-08	5.35602	1.37991	0.186672	7.39217	1.44456e-13	9.47145e-12
PRODH2	5.63911	0.80062	0.269196	2.97412	0.00293834	0.0273356	4.78282	1.05906	0.20634	5.13259	2.85788e-07	2.08246e-06	5.89989	1.01903	0.319315	3.19129	0.00141641	0.0108042	5.95269	1.0253	0.183699	5.58142	2.38566e-08	5.01128e-07
NBPF19	20.9525	0.799659	0.304567	2.62556	0.00865061	0.0549608	14.6309	2.07121	0.182576	11.3443	7.91319e-30	2.01594e-27	22.9069	1.1262	0.225309	4.99849	5.77811e-07	2.05682e-05	19.1736	1.65167	0.211105	7.82394	5.11967e-15	4.05797e-13
PTPN21	6.08094	0.799512	0.286828	2.78743	0.00531287	0.0396442	4.83942	1.42864	0.205919	6.93787	3.98069e-12	6.8987e-11	7.12021	0.714078	0.226921	3.14681	0.0016506	0.0122353	6.84427	1.01626	0.186715	5.44287	5.24293e-08	9.90491e-07
MAPKAPK2	9.51194	0.799157	0.286639	2.78802	0.00530308	0.0395877	6.2134	2.07601	0.21109	9.8347	7.98071e-23	7.29846e-21	9.40472	1.22495	0.2485	4.92938	8.24915e-07	2.8022e-05	8.79484	1.37889	0.224701	6.13655	8.43315e-10	2.51921e-08
SRPRB	3.26587	0.799156	0.262283	3.04692	0.002312	0.0232556	3.33191	0.496495	0.200147	2.48065	0.0131143	0.0277291	3.66958	0.729413	0.256649	2.84206	0.00448227	0.026072	4.25986	0.423439	0.180376	2.34753	0.0188982	0.0493745
INTS1	4.76591	0.798874	0.25886	3.08612	0.00202785	0.0214246	4.2745	1.07798	0.20113	5.35961	8.34034e-08	6.72393e-07	5.24911	1.23482	0.252416	4.892	9.9818e-07	3.24846e-05	5.06159	1.2267	0.176153	6.96386	3.31067e-12	1.63101e-10
UNC45A	4.52127	0.79842	0.252319	3.16432	0.00155445	0.0180483	3.29556	1.57114	0.213448	7.36079	1.82828e-13	3.94242e-12	4.46649	1.16275	0.269819	4.30939	1.63706e-05	0.000306673	4.32719	1.23861	0.178596	6.93524	4.05522e-12	1.94411e-10
RANBP2	14.9423	0.79798	0.315366	2.53033	0.0113956	0.0660052	10.0623	1.95275	0.177434	11.0055	3.59558e-28	7.45581e-26	15.5985	1.1105	0.197257	5.62972	1.80505e-08	1.16214e-06	13.8431	1.43883	0.181884	7.9107	2.55945e-15	2.13295e-13
UBL5	8.45207	0.79702	0.24486	3.255	0.00113392	0.0145904	6.73978	1.24766	0.208901	5.97251	2.33625e-09	2.46231e-08	9.53592	0.65271	0.235921	2.76664	0.00566367	0.0311272	10.2729	0.589196	0.210697	2.79641	0.00516736	0.0176037
SNRPG	12.3225	0.796828	0.235942	3.37722	0.000732232	0.0111517	9.30401	1.43723	0.18051	7.96203	1.69241e-15	5.01615e-14	12.6727	1.02916	0.171988	5.98395	2.17795e-09	1.904e-07	11.7468	1.24559	0.171388	7.26766	3.65769e-13	2.22632e-11
STMN1	3.82451	0.796646	0.280074	2.84441	0.00444938	0.0355671	3.70284	0.590281	0.21325	2.76802	0.00563981	0.0134819	4.15082	0.613889	0.264431	2.32155	0.0202574	0.0799802	4.16046	0.728046	0.202385	3.59733	0.000321501	0.0017957
IRF2BP1	2.80522	0.796562	0.288338	2.7626	0.00573426	0.0418432	2.6404	0.756179	0.224556	3.36744	0.000758692	0.00240786	3.30456	0.684054	0.286099	2.39097	0.0168039	0.0694188	3.64888	0.507116	0.207488	2.44408	0.0145222	0.0402782
ROCK2	7.98537	0.796238	0.234896	3.38975	0.00069957	0.0108988	6.00744	1.42288	0.206582	6.88775	5.66826e-12	9.62686e-11	8.86447	0.587045	0.230096	2.55131	0.0107319	0.0499198	8.26457	0.961481	0.188128	5.11079	3.20822e-07	4.80801e-06
ZMAT2	5.16208	0.79613	0.247916	3.21129	0.00132141	0.0160751	4.20955	1.06159	0.20147	5.26921	1.37011e-07	1.05979e-06	5.72023	0.627533	0.246722	2.54348	0.0109754	0.0507478	5.72969	0.832759	0.211742	3.93289	8.39289e-05	0.000580826
ATF6B	6.20674	0.79563	0.229552	3.46601	0.000528244	0.0091552	4.73175	1.39338	0.184997	7.53188	5.00152e-14	1.17204e-12	6.63262	0.866707	0.220873	3.924	8.70892e-05	0.0011608	6.31646	1.13377	0.186997	6.06303	1.33583e-09	3.83009e-08
LIME1	3.8559	0.7952	0.26212	3.03372	0.00241555	0.0238554	3.20048	1.17616	0.224854	5.23079	1.68786e-07	1.27975e-06	4.25744	0.668137	0.255655	2.61344	0.0089637	0.0437011	4.07104	0.978223	0.198164	4.93643	7.95675e-07	1.06532e-05
VPS41	5.12461	0.795149	0.231874	3.42923	0.000605295	0.00995422	4.5722	0.930502	0.213693	4.35438	1.33444e-05	6.82841e-05	5.5417	0.723189	0.227968	3.17233	0.00151223	0.0113938	5.2176	1.00302	0.196049	5.11617	3.11806e-07	4.69262e-06
CBLB	6.35184	0.794571	0.267886	2.96608	0.00301623	0.0278216	4.69327	1.58725	0.207978	7.63181	2.31479e-14	5.70948e-13	7.08126	0.972522	0.242257	4.01442	5.95923e-05	0.000846829	6.17111	1.40405	0.203593	6.89636	5.33529e-12	2.49736e-10
AKAP17A	6.06842	0.794452	0.260506	3.04965	0.00229111	0.0230845	4.69031	1.44216	0.191544	7.52912	5.10848e-14	1.19084e-12	6.13569	1.33657	0.232471	5.74939	8.95664e-09	6.41497e-07	6.03869	1.19812	0.169915	7.0513	1.7725e-12	9.31458e-11
RAP1GAP	4.17341	0.793468	0.287119	2.76355	0.00571764	0.041739	3.83295	0.841155	0.233219	3.60671	0.000310098	0.00110379	4.18858	1.24493	0.302018	4.12204	3.75534e-05	0.000586965	4.48168	1.01191	0.207599	4.87435	1.09167e-06	1.3939e-05
EME2	3.99879	0.793242	0.267993	2.95994	0.00307699	0.0281266	3.61325	0.913823	0.210183	4.34775	1.37544e-05	7.01607e-05	4.64719	0.712962	0.245089	2.90899	0.00362595	0.0221456	4.7688	0.712941	0.181633	3.92518	8.66643e-05	0.0005979
NDUFB6	7.09531	0.792904	0.204913	3.86947	0.000109072	0.00335958	5.76459	1.15268	0.182611	6.3122	2.75104e-10	3.54987e-09	7.94946	0.594836	0.206466	2.88103	0.00396378	0.02375	8.52128	0.601621	0.189206	3.17971	0.00147421	0.00633216
PTGR1	4.30454	0.790954	0.249389	3.17157	0.0015162	0.017766	3.5198	0.983247	0.209544	4.69231	2.70135e-06	1.61222e-05	4.49927	0.8344	0.254629	3.27693	0.00104942	0.00855757	4.23536	1.08413	0.207049	5.23613	1.63983e-07	2.68054e-06
H4-16	3.72332	0.790409	0.257328	3.0716	0.00212916	0.0219131	3.32184	0.916082	0.210497	4.35199	1.34909e-05	6.89941e-05	3.63662	1.07332	0.2737	3.9215	8.79981e-05	0.00117029	3.70191	1.08332	0.185846	5.8291	5.57273e-09	1.36888e-07
GALNT11	4.37812	0.790127	0.233349	3.38603	0.000709118	0.0109646	3.97615	0.626094	0.214369	2.92064	0.00349314	0.00895275	4.42061	0.706223	0.256831	2.74976	0.00596394	0.0323679	5.11799	0.471936	0.199649	2.36383	0.0180872	0.0476918
MSL1	6.89097	0.789696	0.240894	3.27819	0.00104474	0.0138999	5.58765	1.2414	0.174511	7.11358	1.13072e-12	2.14512e-11	7.8374	0.593813	0.221582	2.67988	0.00736478	0.0379058	7.50264	0.946252	0.187	5.06018	4.18852e-07	6.05823e-06
SMYD2	5.05671	0.789111	0.220461	3.57936	0.000344431	0.00696273	4.53435	0.865731	0.186299	4.647	3.36796e-06	1.97633e-05	5.5577	1.0067	0.237894	4.2317	2.31934e-05	0.000402757	5.81887	0.730254	0.162156	4.50339	6.68784e-06	6.77291e-05
LTBR	6.26045	0.788909	0.279653	2.82103	0.00478701	0.0374109	4.50897	1.76104	0.207507	8.48663	2.12711e-17	8.68027e-16	6.91308	0.963436	0.245975	3.91679	8.9734e-05	0.00118718	6.00253	1.4526	0.203931	7.123	1.05601e-12	5.82086e-11
DMXL2	5.0793	0.78832	0.225349	3.49822	0.000468378	0.00843402	3.97633	1.26304	0.206882	6.10512	1.02722e-09	1.17728e-08	5.16425	1.0763	0.247643	4.34619	1.38526e-05	0.000267078	5.04771	1.03118	0.173398	5.94689	2.73281e-09	7.22029e-08
PPP6C	8.26071	0.787412	0.27421	2.87157	0.00408436	0.0335907	6.23654	1.53846	0.178147	8.63589	5.82704e-18	2.58492e-16	8.35474	1.25641	0.22441	5.59871	2.15951e-08	1.32444e-06	7.80418	1.38208	0.184614	7.48633	7.08235e-14	4.8767e-12
ATF1	5.05617	0.787369	0.250112	3.14806	0.00164357	0.0187054	3.87682	1.4386	0.206715	6.95937	3.41794e-12	5.98701e-11	5.5023	0.928857	0.246254	3.77195	0.000161975	0.00192578	4.48778	1.58039	0.187658	8.42169	3.71103e-17	4.62815e-15
RAD23A	9.3997	0.78729	0.26302	2.99327	0.00276005	0.0263083	6.65626	1.83398	0.183846	9.97565	1.94818e-23	1.93011e-21	10.6086	0.770817	0.234032	3.29365	0.000988967	0.00816917	10.2382	0.961407	0.187256	5.13419	2.83366e-07	4.30089e-06
EFNB1	6.9478	0.787246	0.265085	2.96979	0.00298004	0.027594	5.19851	1.77242	0.192237	9.22	2.9709e-20	1.85245e-18	8.12711	0.7223	0.231252	3.12343	0.00178758	0.0130281	7.87495	0.953634	0.210745	4.52505	6.03804e-06	6.22148e-05
DAP3	5.33247	0.787	0.232291	3.388	0.000704048	0.0109353	3.9201	1.72586	0.203956	8.46188	2.63091e-17	1.05907e-15	5.64061	0.999262	0.232246	4.3026	1.68803e-05	0.000312934	5.19096	1.19406	0.188707	6.32756	2.4906e-10	8.31787e-09
LRCH1	6.38078	0.786928	0.255781	3.07656	0.00209401	0.0217499	5.37813	1.08502	0.219165	4.9507	7.3946e-07	4.94814e-06	7.21625	0.610595	0.250645	2.43609	0.0148469	0.0632234	7.0127	0.882105	0.214107	4.11993	3.78985e-05	0.000294246
ITCH	9.50849	0.784886	0.241499	3.25005	0.00115383	0.0147615	7.35614	1.54762	0.182358	8.48673	2.12526e-17	8.68027e-16	11.4892	0.565435	0.199786	2.8302	0.00465193	0.0268313	10.4958	0.979914	0.168365	5.82019	5.87814e-09	1.43495e-07
CDK9	9.44469	0.784265	0.238071	3.29424	0.000986873	0.0133396	6.8632	1.41878	0.193522	7.33135	2.27853e-13	4.81435e-12	10.4654	0.534654	0.227162	2.35362	0.0185914	0.074861	9.53505	0.998889	0.174134	5.73633	9.67486e-09	2.2673e-07
ZNF385A	5.33814	0.783832	0.222929	3.51606	0.000437995	0.00802795	4.05249	1.26963	0.199862	6.35254	2.11787e-10	2.80634e-09	5.33148	1.24052	0.252326	4.91634	8.81757e-07	2.93381e-05	5.22264	1.1911	0.178187	6.68456	2.31625e-11	9.674e-10
TOR1AIP1	3.86234	0.783316	0.24371	3.21412	0.00130843	0.0160203	3.18289	0.96839	0.220649	4.38883	1.13964e-05	5.92688e-05	4.24091	0.660092	0.257399	2.56447	0.0103333	0.0486107	4.09706	0.86038	0.202857	4.24132	2.22207e-05	0.000188438
CHTOP	5.30526	0.782774	0.240872	3.24975	0.00115507	0.0147666	4.15775	1.17405	0.192905	6.08615	1.15656e-09	1.31036e-08	5.96761	0.576375	0.247905	2.32498	0.0200731	0.0793403	5.77243	0.826208	0.19911	4.1495	3.33201e-05	0.0002634
RAB5A	7.42791	0.782017	0.248293	3.14958	0.00163508	0.0186564	5.34198	1.5794	0.191478	8.24851	1.60382e-16	5.68606e-15	7.97824	0.956347	0.229393	4.16904	3.05886e-05	0.000501856	7.48994	1.20223	0.203533	5.90679	3.48829e-09	9.04218e-08
SLC43A2	3.51281	0.781417	0.277303	2.81792	0.00483357	0.0376263	3.07467	0.855148	0.207703	4.11717	3.83556e-05	0.000174845	3.75216	0.970675	0.271957	3.56922	0.000358043	0.00359535	4.05043	0.80766	0.186391	4.33315	1.4699e-05	0.000133067
SLC22A2	3.75709	0.781134	0.277636	2.81351	0.00490031	0.0378977	3.2473	0.815382	0.235516	3.46211	0.000535965	0.00178452	3.62317	0.955828	0.295199	3.23791	0.00120407	0.00949731	3.8532	0.736818	0.206554	3.5672	0.000360821	0.00197814
SCNM1	5.46146	0.780685	0.239515	3.25943	0.00111635	0.0144268	4.55387	1.17873	0.188819	6.24265	4.30217e-10	5.35012e-09	6.0111	1.22073	0.251109	4.86136	1.16584e-06	3.65407e-05	5.5632	1.31933	0.18057	7.30644	2.74308e-13	1.70453e-11
AHCYL1	9.80933	0.779769	0.23078	3.37884	0.000727928	0.0111337	7.85413	1.18975	0.176236	6.7509	1.46928e-11	2.34783e-10	11.299	0.53044	0.195282	2.71628	0.00660202	0.0349897	10.2625	0.965709	0.168891	5.71794	1.07825e-08	2.47804e-07
RANBP1	5.55814	0.779134	0.23819	3.27106	0.00107145	0.0140757	4.26873	1.46278	0.19608	7.46013	8.644e-14	1.95868e-12	6.49355	0.576273	0.219688	2.62315	0.00871219	0.0427907	5.99041	0.994348	0.172962	5.74895	8.98007e-09	2.1212e-07
FXR2	6.47316	0.778981	0.237188	3.28423	0.0010226	0.0136915	4.99997	1.28677	0.194373	6.62012	3.58898e-11	5.36932e-10	7.21905	0.690049	0.23411	2.94754	0.00320314	0.0202498	6.82493	0.967028	0.218044	4.43501	9.2068e-06	8.91875e-05
SPRED1	7.22646	0.778025	0.226972	3.42784	0.000608394	0.00998168	5.87743	1.23885	0.174639	7.09378	1.30494e-12	2.45734e-11	8.0481	0.862644	0.204526	4.21776	2.46739e-05	0.000423759	8.04004	0.917656	0.170263	5.38963	7.06038e-08	1.28092e-06
ELOB	17.0074	0.778022	0.303165	2.56633	0.0102781	0.0615717	11.3943	1.87148	0.241811	7.73942	9.98695e-15	2.56995e-13	18.4541	0.802565	0.277079	2.89652	0.00377328	0.0228576	17.8854	0.948554	0.265729	3.56963	0.000357488	0.00196274
BRMS1	4.18843	0.777424	0.242885	3.20079	0.00137053	0.0165596	3.58	0.975049	0.200973	4.85163	1.22451e-06	7.8606e-06	4.76915	0.664421	0.235791	2.81784	0.00483484	0.0276804	4.98236	0.576385	0.182777	3.15349	0.00161332	0.00682932
LAD1	3.88856	0.777162	0.239408	3.24618	0.00116966	0.0148616	3.20915	1.01376	0.205152	4.94151	7.75194e-07	5.16593e-06	3.9438	0.959394	0.25448	3.77002	0.000163235	0.00193817	4.28887	0.775055	0.202554	3.82642	0.000130022	0.000839846
SUB1	6.56916	0.776969	0.273336	2.84255	0.00447547	0.0357116	4.87599	1.48713	0.189044	7.86659	3.64427e-15	1.01544e-13	7.20201	0.851436	0.228955	3.71879	0.000200179	0.00226955	6.56762	1.14751	0.213983	5.36261	8.20259e-08	1.47168e-06
EDNRA	4.51369	0.77686	0.247616	3.13735	0.00170481	0.0191338	3.74638	0.934692	0.210496	4.44043	8.97798e-06	4.77354e-05	4.49644	0.895444	0.251308	3.56313	0.000366458	0.00365924	4.09437	1.20877	0.185961	6.50011	8.02587e-11	2.9512e-09
MZF1	4.352	0.776624	0.252517	3.07553	0.0021013	0.0218002	3.81302	0.918882	0.194128	4.73338	2.20808e-06	1.34025e-05	4.94728	0.556269	0.224795	2.47456	0.0133399	0.0586116	5.42081	0.480011	0.174198	2.75554	0.00585945	0.0193981
PPA1	7.8679	0.775908	0.25515	3.04098	0.00235806	0.0235462	5.56708	1.60826	0.191314	8.40638	4.22845e-17	1.65364e-15	8.67685	0.681954	0.234057	2.91362	0.00357259	0.0219324	7.87564	1.06388	0.213436	4.98457	6.21002e-07	8.54549e-06
SPI1	4.20049	0.775893	0.293838	2.64054	0.00827736	0.0533496	3.7375	0.888091	0.219229	4.05098	5.10041e-05	0.000225026	4.14897	1.21927	0.289921	4.20554	2.60462e-05	0.000439874	4.36372	0.905099	0.190209	4.75843	1.95101e-06	2.3399e-05
LUC7L	10.3059	0.775295	0.274285	2.8266	0.0047045	0.0369823	7.53953	1.7704	0.203472	8.70095	3.29129e-18	1.51272e-16	11.6372	0.948859	0.212008	4.47558	7.62049e-06	0.000165736	10.8698	1.1979	0.22831	5.24682	1.54743e-07	2.54061e-06
CCDC59	6.64762	0.774489	0.239851	3.22905	0.00124204	0.0155442	5.10577	1.46077	0.183496	7.9608	1.70929e-15	5.05045e-14	7.17037	1.0642	0.212078	5.01797	5.22208e-07	1.89675e-05	6.73095	1.23326	0.17542	7.03036	2.06007e-12	1.04969e-10
MAPK1	9.91669	0.774371	0.219533	3.52736	0.000419729	0.00786287	7.2017	1.61086	0.178577	9.0205	1.87225e-19	1.04664e-17	10.8429	0.789664	0.20304	3.8892	0.000100575	0.00129787	9.94418	1.11104	0.180427	6.15783	7.3747e-10	2.22539e-08
TADA3	4.29324	0.773503	0.234615	3.2969	0.000977579	0.0132922	3.49684	0.947015	0.197773	4.7884	1.68118e-06	1.04244e-05	4.77414	0.596997	0.231573	2.57801	0.00993709	0.0472204	4.48577	0.881388	0.182991	4.81657	1.46046e-06	1.80623e-05
SNX2	5.28515	0.773309	0.270419	2.85967	0.00424081	0.0344244	3.99884	1.40267	0.213255	6.57743	4.78654e-11	7.04277e-10	5.60074	0.877815	0.253658	3.46062	0.000538932	0.00501634	5.29372	1.09042	0.183331	5.94784	2.71709e-09	7.20008e-08
GATD3A	7.35216	0.773084	0.232	3.33226	0.000861437	0.0122903	6.0275	1.00125	0.199092	5.02908	4.92838e-07	3.41179e-06	7.79646	0.667582	0.217372	3.07115	0.00213234	0.0149267	8.481	0.567573	0.219298	2.58813	0.00964986	0.0291194
OBSL1	5.53062	0.772715	0.225566	3.42567	0.000613286	0.0100527	5.23266	0.711861	0.185941	3.82842	0.000128969	0.000512455	6.32805	0.618677	0.211861	2.92021	0.003498	0.0215784	6.49679	0.764069	0.176592	4.32674	1.51332e-05	0.000136168
PPHLN1	3.66251	0.772577	0.267197	2.89142	0.00383508	0.0322922	2.90218	1.09052	0.213986	5.0962	3.46547e-07	2.47965e-06	3.99719	0.64659	0.265983	2.43095	0.0150594	0.0639451	4.33606	0.638939	0.202549	3.15449	0.00160777	0.00681393
DDX18	6.20052	0.772171	0.252672	3.05602	0.00224298	0.0227409	4.25579	1.64608	0.208104	7.90993	2.57535e-15	7.41941e-14	6.15526	0.896508	0.254525	3.52227	0.000427862	0.0041425	5.78098	1.22808	0.189216	6.49035	8.56387e-11	3.13388e-09
STX3	4.0352	0.772112	0.273661	2.82142	0.00478117	0.0373816	3.62402	0.686693	0.230329	2.98136	0.00286976	0.00754369	3.893	0.905899	0.291024	3.1128	0.00185322	0.0134133	3.93104	0.839026	0.207692	4.03975	5.35078e-05	0.000397751
TIMM23	4.13778	0.771668	0.258146	2.98926	0.0027965	0.0265421	3.67452	1.02903	0.201062	5.118	3.0879e-07	2.23122e-06	4.32889	1.50117	0.282728	5.30958	1.09876e-07	5.2115e-06	4.42057	1.11647	0.183549	6.08265	1.18212e-09	3.45038e-08
SNRNP40	3.22376	0.771163	0.274385	2.81051	0.00494625	0.0380919	2.95543	0.661599	0.211551	3.12738	0.00176374	0.00498302	3.46067	0.825342	0.272266	3.03138	0.00243438	0.0165895	3.69545	0.592048	0.198109	2.98849	0.00280359	0.0107648
DNAJA1	9.70134	0.770094	0.2929	2.6292	0.00855859	0.0546292	6.76165	1.58335	0.195012	8.11924	4.69126e-16	1.53503e-14	10.4646	0.676411	0.250516	2.70007	0.00693249	0.0362669	10.3574	0.832387	0.219916	3.78502	0.000153694	0.00096276
EHD2	3.35518	0.769295	0.27083	2.84051	0.00450419	0.0358926	3.03286	0.90967	0.240639	3.78022	0.000156687	0.000607568	3.64976	0.745207	0.289277	2.57611	0.009992	0.0474257	4.08676	0.642143	0.205774	3.12063	0.00180465	0.00748992
MED15	6.5834	0.769009	0.252624	3.04408	0.00233391	0.0234364	5.16061	1.44908	0.196996	7.3559	1.89643e-13	4.0648e-12	7.87788	0.588759	0.216364	2.72115	0.00650559	0.0345608	7.73113	0.817336	0.199215	4.10279	4.082e-05	0.000313942
CDH1	5.34832	0.768624	0.267858	2.86952	0.00411094	0.0337078	3.76913	1.63686	0.220522	7.42268	1.14777e-13	2.55532e-12	5.15493	1.41271	0.275465	5.12845	2.92141e-07	1.1868e-05	5.29684	1.21744	0.188458	6.45999	1.04707e-10	3.75724e-09
ERBIN	5.14184	0.768343	0.224783	3.41815	0.000630476	0.010212	4.17357	1.13873	0.192164	5.92581	3.10753e-09	3.22003e-08	5.93641	0.585623	0.2227	2.62965	0.00854731	0.0420983	5.44359	1.04753	0.187636	5.58275	2.36743e-08	4.97887e-07
KLF3	8.46869	0.768173	0.281902	2.72496	0.00643087	0.0450111	6.42903	1.50928	0.183032	8.24601	1.63772e-16	5.78326e-15	9.79418	0.622146	0.223974	2.77776	0.0054735	0.0303716	9.11496	0.989205	0.196741	5.02797	4.95707e-07	7.03856e-06
ERGIC3	5.68038	0.767911	0.252514	3.04106	0.00235744	0.0235462	4.60328	1.40636	0.206854	6.7988	1.05493e-11	1.72275e-10	6.31664	0.86137	0.228049	3.77713	0.000158649	0.00189775	5.77756	1.22127	0.180185	6.77789	1.21946e-11	5.36984e-10
FDX1	4.59081	0.767909	0.237732	3.23014	0.00123728	0.0154956	4.24746	0.763313	0.198954	3.83664	0.000124731	0.000498506	5.22531	0.575648	0.231039	2.49156	0.0127183	0.0565211	5.70985	0.540063	0.194007	2.78373	0.00537382	0.0181215
ATXN1	6.12704	0.767582	0.237865	3.22697	0.0012511	0.0155981	5.01526	1.27373	0.19033	6.6922	2.19839e-11	3.41199e-10	6.88253	0.725316	0.225354	3.21856	0.00128835	0.0100159	6.6624	0.952902	0.183425	5.19505	2.04667e-07	3.24448e-06
SYNCRIP	6.86935	0.766189	0.2538	3.01887	0.00253722	0.024746	5.1036	1.44868	0.19658	7.3694	1.714e-13	3.71393e-12	7.36025	0.808893	0.238454	3.39224	0.000693228	0.00612335	6.82839	1.10671	0.201238	5.49954	3.80774e-08	7.47055e-07
PKD1	9.04609	0.76605	0.258672	2.96147	0.00306173	0.0280771	7.08901	1.50641	0.189546	7.94745	1.90393e-15	5.59355e-14	9.94895	1.08355	0.192853	5.61852	1.92595e-08	1.21369e-06	9.08789	1.33185	0.174931	7.61355	2.6667e-14	1.92542e-12
SSB	7.86765	0.765695	0.258604	2.96088	0.00306765	0.0280844	5.67543	1.59888	0.191343	8.35606	6.48485e-17	2.44491e-15	8.89959	0.649369	0.245815	2.6417	0.00824915	0.0411664	7.69988	1.21079	0.212976	5.6851	1.30738e-08	2.94764e-07
CTTNBP2NL	5.19122	0.765336	0.238151	3.21366	0.00131056	0.0160203	4.3609	1.27306	0.201584	6.3153	2.69637e-10	3.48438e-09	5.66143	1.04027	0.233543	4.45429	8.41694e-06	0.000179126	5.11744	1.32026	0.181425	7.27721	3.408e-13	2.0886e-11
CDC42EP1	6.94877	0.765176	0.259576	2.9478	0.00320048	0.0287688	5.32041	1.50075	0.188064	7.98001	1.46322e-15	4.39286e-14	8.01117	0.671598	0.250677	2.67914	0.00738115	0.0379572	7.36132	1.07047	0.210972	5.07398	3.89587e-07	5.70434e-06
PET100	6.06368	0.764403	0.236403	3.23348	0.00122292	0.0153656	4.76391	1.12394	0.188017	5.97784	2.26119e-09	2.39168e-08	6.89639	0.508726	0.223128	2.27997	0.0226093	0.0865452	6.68777	0.780922	0.196816	3.96779	7.25437e-05	0.000514451
BNIP3	5.68391	0.763145	0.223262	3.41815	0.000630479	0.010212	5.35184	0.776227	0.19072	4.06999	4.70154e-05	0.000209554	5.67856	1.22592	0.23091	5.30907	1.10184e-07	5.21225e-06	6.1278	0.953262	0.173096	5.50712	3.64757e-08	7.21983e-07
KLF13	6.47851	0.762912	0.232704	3.27846	0.00104375	0.0138999	4.91551	1.39088	0.19664	7.07322	1.51379e-12	2.81789e-11	6.59512	1.13772	0.230995	4.9253	8.42328e-07	2.84509e-05	6.18527	1.24505	0.172213	7.22969	4.84088e-13	2.85868e-11
ALDH3B1	3.91573	0.762872	0.244985	3.11395	0.001846	0.0201885	3.3494	0.948853	0.210897	4.49912	6.82345e-06	3.72802e-05	4.29307	0.566592	0.244457	2.31776	0.0204626	0.080523	4.42783	0.69877	0.198869	3.51372	0.000441885	0.00233706
PRMT1	5.3165	0.762077	0.246259	3.09462	0.00197068	0.0210715	4.57486	1.02059	0.188371	5.418	6.02695e-08	4.96666e-07	6.25483	0.646208	0.227159	2.84474	0.00444473	0.0259055	5.87778	0.936307	0.172477	5.42859	5.68002e-08	1.05846e-06
MICU2	4.01433	0.762052	0.235154	3.24065	0.00119259	0.0150628	3.82688	0.539886	0.194787	2.77167	0.00557696	0.0133531	4.1966	0.681757	0.251719	2.7084	0.00676077	0.0355689	4.47608	0.708848	0.178987	3.96034	7.48435e-05	0.000528408
WDR46	4.67503	0.761789	0.271909	2.80164	0.00508442	0.0386972	4.48136	0.826996	0.238016	3.47453	0.000511744	0.00171286	4.86902	1.23099	0.26838	4.58676	4.50176e-06	0.00010893	5.2788	0.881268	0.18799	4.68785	2.76084e-06	3.14814e-05
NCOA6	5.04273	0.761371	0.252045	3.02077	0.00252129	0.0246517	3.66755	1.59775	0.204025	7.83116	4.83396e-15	1.32012e-13	5.44582	0.979825	0.25496	3.84305	0.000121514	0.00152397	5.19608	1.1794	0.192044	6.14132	8.18403e-10	2.44889e-08
PPP4C	4.16638	0.761299	0.261596	2.91021	0.00361184	0.0312081	3.41117	1.15713	0.225973	5.12067	3.04456e-07	2.20258e-06	4.3989	0.957486	0.271158	3.5311	0.000413835	0.00403076	4.24692	1.11199	0.195512	5.68758	1.2885e-08	2.91244e-07
PPIAL4F	8.20035	0.760836	0.297277	2.55935	0.0104868	0.0623611	5.9116	1.95549	0.176088	11.1051	1.18425e-28	2.63985e-26	8.56688	1.47038	0.202208	7.27161	3.55229e-13	9.18139e-11	7.14836	1.86915	0.167287	11.1733	5.50914e-29	4.27174e-26
PAIP1	5.88596	0.760634	0.239423	3.17695	0.00148834	0.0175656	5.14554	0.845748	0.189272	4.46843	7.87943e-06	4.23617e-05	6.51026	0.558052	0.218989	2.54831	0.0108246	0.0502331	6.1038	0.941984	0.181728	5.18347	2.17793e-07	3.42818e-06
CCT2	5.84568	0.760474	0.223398	3.40412	0.000663771	0.0105505	4.82459	1.07418	0.183556	5.85207	4.85482e-09	4.86929e-08	6.22308	0.82429	0.21689	3.80049	0.000144408	0.00175434	6.09392	0.948061	0.167033	5.67588	1.37979e-08	3.09525e-07
TXN	10.1584	0.760339	0.301483	2.52199	0.0116691	0.0669752	7.08483	1.54926	0.217085	7.13664	9.56373e-13	1.84778e-11	10.866	0.716878	0.245035	2.92561	0.00343781	0.0212587	10.71	0.845716	0.221083	3.82533	0.000130598	0.000842704
ETFDH	4.03191	0.760158	0.244195	3.11291	0.00185253	0.0202077	3.4338	1.02667	0.203566	5.04341	4.57306e-07	3.18934e-06	4.10165	1.23356	0.256426	4.81057	1.505e-06	4.51854e-05	3.83434	1.31567	0.181095	7.26505	3.72896e-13	2.25431e-11
MRPL3	5.29437	0.758933	0.248339	3.05604	0.00224283	0.0227409	3.91833	1.19406	0.205593	5.80785	6.32795e-09	6.20717e-08	5.41543	0.742286	0.239123	3.1042	0.00190793	0.0136761	5.83011	0.708014	0.207977	3.40429	0.000663357	0.00327528
MTSS1	7.42991	0.758117	0.236895	3.20022	0.00137324	0.0165699	5.51269	1.27795	0.195137	6.54901	5.7919e-11	8.36331e-10	7.59871	0.80528	0.270931	2.97227	0.0029561	0.0190804	8.84511	0.495299	0.229148	2.16149	0.0306579	0.0719317
SCAF11	5.03712	0.757424	0.244582	3.0968	0.00195619	0.0209781	4.33478	0.930256	0.204327	4.55278	5.29406e-06	2.96604e-05	5.41499	0.760457	0.271619	2.79972	0.00511471	0.0289145	5.67951	0.78131	0.184001	4.24622	2.1741e-05	0.000185074
ARHGAP18	5.9326	0.756761	0.259123	2.92047	0.00349502	0.0306054	4.35574	1.40656	0.20106	6.99574	2.63866e-12	4.68211e-11	6.5055	0.602313	0.251561	2.3943	0.0166521	0.0690314	6.48654	0.787144	0.198197	3.97152	7.14145e-05	0.000508425
RAB5IF	3.93742	0.75582	0.248649	3.0397	0.00236813	0.0235634	3.32881	0.934938	0.205699	4.54518	5.48884e-06	3.0617e-05	4.22767	0.760312	0.253507	2.99918	0.00270711	0.0179063	4.90738	0.556921	0.209283	2.66109	0.00778888	0.0245072
LPCAT2	4.31751	0.755196	0.269869	2.79838	0.00513597	0.0388938	3.55828	0.989234	0.204799	4.83028	1.36343e-06	8.64346e-06	4.45206	0.955808	0.259009	3.69025	0.000224036	0.00249248	4.04114	1.24273	0.189575	6.55536	5.55081e-11	2.11977e-09
TMEM130	3.79243	0.755094	0.262984	2.87125	0.00408846	0.0335907	3.54199	0.805063	0.207266	3.88419	0.00010267	0.000419685	3.78372	1.1045	0.278933	3.95972	7.50369e-05	0.00102466	4.46463	0.77017	0.196803	3.91341	9.10029e-05	0.000621342
PPP2R2D	5.26913	0.753794	0.22357	3.37163	0.00074726	0.0113225	4.29458	1.14268	0.193241	5.91324	3.35441e-09	3.45776e-08	5.38497	1.11036	0.232485	4.77604	1.78781e-06	5.21829e-05	5.61627	0.99209	0.180447	5.49796	3.84217e-08	7.52154e-07
RUNX1T1	3.99359	0.752292	0.261363	2.87835	0.00399767	0.0331294	3.71819	0.803623	0.194697	4.12756	3.66636e-05	0.000168164	4.41531	0.806286	0.245143	3.28904	0.0010053	0.00826608	4.62771	0.853032	0.185637	4.59517	4.32396e-06	4.68206e-05
MINDY2	5.74194	0.751924	0.259314	2.89966	0.00373565	0.0318307	4.40802	1.57423	0.19597	8.03299	9.5122e-16	2.92467e-14	6.30479	0.940673	0.217863	4.31773	1.5764e-05	0.000296506	6.09462	1.10317	0.176817	6.23904	4.40258e-10	1.39459e-08
SLTM	6.68051	0.751896	0.233443	3.22089	0.00127791	0.0157937	5.12937	1.27657	0.191361	6.67102	2.5403e-11	3.8898e-10	7.60075	0.579458	0.260394	2.22531	0.0260604	0.0962437	7.21505	0.892249	0.178141	5.00866	5.48116e-07	7.70907e-06
SMDT1	8.48747	0.751379	0.224162	3.35195	0.000802435	0.0118074	7.50242	0.915705	0.189143	4.84134	1.28966e-06	8.2196e-06	10.0354	0.466643	0.211184	2.20966	0.027129	0.099062	8.93263	0.996927	0.167591	5.94856	2.7052e-09	7.17924e-08
RALB	4.42299	0.751037	0.240383	3.12434	0.00178205	0.0197499	3.4241	1.56701	0.206195	7.59963	2.96971e-14	7.18572e-13	4.72579	1.13732	0.240128	4.7363	2.17659e-06	6.08422e-05	5.01647	1.06861	0.198798	5.37533	7.64405e-08	1.37701e-06
GATD1	5.93229	0.750227	0.25693	2.91997	0.00350067	0.0306091	4.83146	1.18923	0.188021	6.325	2.53235e-10	3.29871e-09	6.81271	0.655506	0.215416	3.04298	0.00234247	0.0160861	6.2937	0.984296	0.177515	5.54486	2.94197e-08	5.9894e-07
NOP9	4.55398	0.75009	0.255946	2.93066	0.00338243	0.029907	3.48983	1.46204	0.207574	7.04347	1.8751e-12	3.43665e-11	4.75511	1.13426	0.248743	4.55997	5.11607e-06	0.000120528	4.34063	1.25882	0.175068	7.19042	6.459e-13	3.6811e-11
DAXX	3.6262	0.750064	0.243647	3.07848	0.00208057	0.0216861	3.3592	0.710754	0.199019	3.57128	0.000355244	0.00124437	4.13431	0.759292	0.249002	3.04934	0.00229348	0.0158228	4.27729	0.675344	0.177745	3.79952	0.000144978	0.00091718
MED13	8.24985	0.749991	0.283467	2.64577	0.00815043	0.0527603	6.12985	1.57448	0.177035	8.89363	5.91436e-19	3.0395e-17	8.79783	1.04865	0.204614	5.12501	2.97518e-07	1.20589e-05	7.90097	1.3105	0.164926	7.94596	1.92694e-15	1.64426e-13
BRD9	2.71705	0.749966	0.303157	2.47385	0.0133665	0.0728121	2.67033	0.703133	0.221193	3.17882	0.00147877	0.00427266	3.36459	0.642305	0.275758	2.32924	0.0198466	0.0786717	3.8291	0.457461	0.20477	2.23402	0.0254817	0.0621187
COPRS	4.38866	0.747944	0.236368	3.16432	0.00155444	0.0180483	3.76919	0.891748	0.19413	4.59355	4.35773e-06	2.49235e-05	4.74188	0.743597	0.234779	3.16721	0.00153907	0.0115618	4.75618	0.837723	0.177638	4.71589	2.4066e-06	2.79604e-05
KANK2	5.42704	0.747746	0.269105	2.77864	0.00545874	0.040379	3.98268	1.55156	0.213802	7.25697	3.95844e-13	8.10458e-12	5.38111	1.12679	0.246455	4.57199	4.83104e-06	0.000115337	5.22858	1.21843	0.171684	7.09697	1.27525e-12	6.93378e-11
ZFC3H1	4.7584	0.746525	0.237909	3.13786	0.00170185	0.0191126	3.89462	0.905297	0.194319	4.65882	3.18022e-06	1.87543e-05	5.12199	0.670661	0.251252	2.66928	0.00760148	0.0388215	5.463	0.60429	0.178791	3.37987	0.000725204	0.00352694
UROS	3.58038	0.746374	0.251448	2.96831	0.00299443	0.0276985	3.23064	0.864348	0.205285	4.21048	2.54824e-05	0.000121389	3.9162	0.746887	0.256599	2.91072	0.00360595	0.0220537	3.96025	0.966558	0.185502	5.2105	1.88327e-07	3.01922e-06
TMEM43	5.93429	0.74592	0.24865	2.99988	0.00270088	0.0259105	4.26393	1.63163	0.194913	8.37107	5.70985e-17	2.17108e-15	5.88293	1.2083	0.230761	5.23615	1.63964e-07	7.30579e-06	5.60272	1.3439	0.175113	7.67446	1.6612e-14	1.21917e-12
MPP5	8.04134	0.744588	0.275874	2.69901	0.00695461	0.0474115	6.14799	1.36944	0.215683	6.34932	2.16262e-10	2.85886e-09	8.96482	0.749684	0.235027	3.18978	0.00142382	0.0108468	8.20975	1.08729	0.201489	5.39628	6.8035e-08	1.23742e-06
KIFC2	3.97072	0.744434	0.272478	2.73209	0.00629335	0.0442569	3.25437	1.18034	0.22163	5.32572	1.00555e-07	7.97782e-07	4.41896	0.726798	0.262235	2.77155	0.00557893	0.0308182	4.26627	0.962552	0.19812	4.85843	1.18319e-06	1.49865e-05
RASA1	6.07783	0.744243	0.227215	3.2755	0.00105473	0.0139541	4.78726	1.23372	0.197184	6.25668	3.93254e-10	4.93171e-09	6.98109	0.607781	0.22584	2.69121	0.00711942	0.0369953	6.15205	1.13258	0.183044	6.18748	6.11352e-10	1.88631e-08
GADD45GIP1	4.69746	0.743265	0.239131	3.10819	0.00188236	0.0204073	3.9747	1.10965	0.195731	5.66927	1.4341e-08	1.31894e-07	5.50132	0.542047	0.222991	2.43079	0.0150657	0.0639568	4.8608	1.13478	0.18961	5.98482	2.16633e-09	5.8272e-08
AKAP12	15.7764	0.742702	0.319936	2.32141	0.0202649	0.094534	9.7156	2.4064	0.180825	13.3079	2.08269e-40	1.61481e-37	17.0791	0.855723	0.238286	3.59116	0.000329205	0.00336449	14.0273	1.52488	0.246864	6.177	6.53318e-10	2.00194e-08
YTHDC1	11.1151	0.742227	0.201395	3.68542	0.000228322	0.00539324	9.439	1.01247	0.175661	5.76378	8.22521e-09	7.88179e-08	11.5023	0.964054	0.21141	4.56012	5.11255e-06	0.000120528	11.0356	1.09514	0.160879	6.80723	9.94932e-12	4.44702e-10
TEX264	4.18215	0.742195	0.273068	2.71798	0.00656815	0.0457207	3.48721	1.08675	0.209934	5.1766	2.2597e-07	1.67905e-06	4.45856	0.980326	0.268396	3.65253	0.000259666	0.00280489	4.52923	0.872523	0.194007	4.49738	6.87949e-06	6.93941e-05
H2AZ1	7.201	0.742175	0.254489	2.91633	0.00354178	0.030866	5.22728	1.74446	0.189114	9.22435	2.85288e-20	1.793e-18	6.85553	1.60341	0.228251	7.02475	2.14453e-12	4.66408e-10	6.34519	1.58568	0.187538	8.45525	2.78487e-17	3.49757e-15
ARHGEF10	6.46459	0.741832	0.222976	3.32696	0.000878005	0.0124371	5.84704	0.807994	0.180799	4.46902	7.85796e-06	4.22718e-05	7.52964	0.58242	0.211571	2.75283	0.00590827	0.0321538	8.04238	0.542368	0.172549	3.14327	0.0016707	0.00702845
USP8	4.7429	0.741207	0.227925	3.25198	0.00114605	0.014704	3.91178	1.08663	0.193341	5.62028	1.9065e-08	1.70762e-07	4.96357	0.90582	0.230056	3.93739	8.2371e-05	0.00110785	4.87317	0.984989	0.180508	5.45676	4.84898e-08	9.24885e-07
MRPL30	5.10427	0.740821	0.231602	3.19868	0.00138061	0.0166138	4.61516	0.853083	0.188484	4.52603	6.01032e-06	3.31833e-05	5.79298	0.641551	0.241638	2.65501	0.00793054	0.0400321	5.34586	0.982048	0.163809	5.99506	2.03404e-09	5.52974e-08
APOM	3.03828	0.73969	0.286353	2.58314	0.00979043	0.0596158	3.06326	0.526513	0.215599	2.4421	0.0146023	0.0303322	3.3696	0.834906	0.283333	2.94673	0.00321149	0.0202838	3.92461	0.523308	0.19976	2.61968	0.00880121	0.0270203
VDAC1	10.7028	0.739341	0.250217	2.9548	0.00312872	0.0284691	7.62866	1.55686	0.195075	7.98085	1.45334e-15	4.37056e-14	11.4651	0.883619	0.259421	3.40612	0.000658943	0.00588462	11.914	0.785833	0.242597	3.23925	0.00119845	0.00535398
BEX4	6.56163	0.738579	0.240206	3.07477	0.00210665	0.0218176	5.10433	1.33755	0.198729	6.73055	1.69025e-11	2.65571e-10	6.8592	0.909262	0.226223	4.01932	5.83676e-05	0.000832742	6.88796	0.974541	0.209006	4.66273	3.1204e-06	3.50656e-05
NT5DC1	4.76579	0.738331	0.249247	2.96225	0.00305403	0.0280317	4.01419	1.20043	0.203868	5.88829	3.90219e-09	3.97417e-08	5.33931	0.896251	0.239461	3.74278	0.000181997	0.00210625	4.837	1.20959	0.176454	6.85499	7.13181e-12	3.24461e-10
ASMTL	5.802	0.737637	0.262414	2.81097	0.00493928	0.0380919	4.27315	1.69392	0.20387	8.30882	9.66565e-17	3.55397e-15	6.53141	0.892189	0.255544	3.49133	0.000480623	0.00455685	5.79079	1.27971	0.192988	6.63102	3.33379e-11	1.32712e-09
TEAD2	7.72709	0.737323	0.243716	3.02534	0.00248353	0.0243359	5.68912	1.43347	0.18684	7.67221	1.69055e-14	4.24017e-13	8.71575	0.544409	0.235497	2.31174	0.0207919	0.081421	7.80546	1.06228	0.190035	5.58989	2.2721e-08	4.80101e-07
MEN1	5.02716	0.73732	0.238556	3.09076	0.00199642	0.0212239	4.13915	1.05271	0.188992	5.5701	2.5459e-08	2.24092e-07	5.5164	0.660128	0.227798	2.89787	0.00375711	0.0227983	5.05047	1.03639	0.180026	5.75689	8.56765e-09	2.03185e-07
MT1HL1	10.4484	0.737293	0.294394	2.50445	0.0122643	0.0690846	7.49597	1.71868	0.205178	8.37656	5.44949e-17	2.08096e-15	10.3061	1.48713	0.254907	5.834	5.41147e-09	4.10673e-07	9.11673	1.61249	0.217684	7.40748	1.28721e-13	8.56573e-12
RNF168	5.09681	0.735837	0.263177	2.79598	0.00517434	0.0390865	4.54927	1.00132	0.192796	5.1937	2.06159e-07	1.53955e-06	5.49511	0.889814	0.228346	3.89677	9.74836e-05	0.0012653	5.06895	1.11754	0.173238	6.45092	1.11176e-10	3.97336e-09
PLEKHG5	4.4827	0.734735	0.252985	2.90426	0.00368123	0.0315176	3.76621	1.09565	0.204259	5.36399	8.14025e-08	6.58047e-07	4.88558	0.650549	0.251551	2.58615	0.00970534	0.0464658	5.12908	0.740777	0.203916	3.63275	0.000280412	0.0015958
RBMS2	8.11078	0.734366	0.238443	3.07984	0.00207114	0.0216329	6.07875	1.45719	0.189068	7.70724	1.2857e-14	3.28011e-13	8.36337	1.12258	0.222166	5.05289	4.35165e-07	1.62398e-05	7.86164	1.26178	0.192442	6.55665	5.503e-11	2.10602e-09
PRPF3	6.73632	0.734196	0.228039	3.21961	0.00128365	0.0158383	4.84486	1.69779	0.191119	8.88341	6.4842e-19	3.28502e-17	7.26693	0.899408	0.213565	4.2114	2.53791e-05	0.000430779	6.30219	1.43415	0.15865	9.03972	1.57068e-19	3.04473e-17
TRAPPC5	4.84739	0.733958	0.228028	3.21871	0.00128767	0.0158593	3.93942	1.00114	0.197952	5.05748	4.24823e-07	2.9838e-06	5.00022	0.71135	0.239936	2.96475	0.00302932	0.0194334	4.99696	0.886405	0.177299	4.99948	5.74853e-07	8.01558e-06
PARP6	4.52949	0.733286	0.248452	2.95142	0.00316316	0.0285919	3.70543	1.00385	0.200787	4.99957	5.74575e-07	3.93034e-06	5.00819	0.54894	0.243637	2.2531	0.0242526	0.091384	5.48268	0.551994	0.193848	2.84756	0.00440561	0.0155276
DNAJC5	4.1545	0.733239	0.253852	2.88845	0.00387149	0.0324608	3.46547	0.96092	0.201281	4.77402	1.80588e-06	1.11627e-05	4.43481	0.724823	0.251868	2.87778	0.00400481	0.023927	4.47202	0.842778	0.185163	4.55154	5.32556e-06	5.59441e-05
BMP1	4.26777	0.73282	0.245932	2.97976	0.00288471	0.0271002	3.71372	0.899628	0.211818	4.24718	2.16476e-05	0.000105563	4.47432	0.674246	0.248349	2.71491	0.00662936	0.0351033	4.77598	0.800868	0.194747	4.11235	3.91647e-05	0.000302627
PPP1R3C	3.95214	0.732628	0.284554	2.57465	0.0100341	0.0605168	3.66343	0.47262	0.223814	2.11166	0.0347155	0.0631686	4.32849	0.606686	0.253875	2.38971	0.0168618	0.0696094	4.72007	0.487855	0.198574	2.45679	0.0140186	0.0392231
SGTA	7.50586	0.732627	0.235634	3.10917	0.00187612	0.0203704	5.64445	1.47554	0.176004	8.38358	5.13415e-17	1.96475e-15	7.93945	0.906326	0.203428	4.45527	8.3788e-06	0.000178528	7.57885	1.11947	0.172833	6.47717	9.34585e-11	3.40846e-09
MED29	4.61702	0.732605	0.232361	3.15288	0.00161669	0.0185534	3.6621	1.39889	0.206731	6.76673	1.31725e-11	2.12008e-10	4.72103	1.12141	0.244826	4.58045	4.63975e-06	0.000111367	4.69344	1.16018	0.186044	6.23604	4.48774e-10	1.41905e-08
GLOD4	5.32941	0.732547	0.216684	3.38071	0.000722989	0.0110867	4.84765	0.866186	0.179289	4.83123	1.35693e-06	8.60529e-06	6.44046	0.467394	0.202431	2.30891	0.0209486	0.0819142	6.06994	0.85679	0.157144	5.45227	4.97296e-08	9.44492e-07
TERF1	6.70902	0.731474	0.242859	3.01193	0.00259596	0.0252159	5.10269	1.66234	0.177678	9.35595	8.28514e-21	5.57543e-19	6.70761	1.5749	0.226892	6.94119	3.88803e-12	7.97e-10	6.37904	1.5792	0.171091	9.23018	2.70189e-20	6.17763e-18
VTI1A	8.79112	0.731375	0.274454	2.66484	0.00770256	0.0508208	7.01037	1.29297	0.210681	6.13708	8.4053e-10	9.80967e-09	10.2926	0.642362	0.24878	2.58205	0.00982165	0.0468716	10.7893	0.615261	0.228158	2.69664	0.00700424	0.02241
ANKRD36	10.426	0.731045	0.292958	2.49539	0.0125817	0.0702511	7.87249	1.59996	0.205503	7.78557	6.94023e-15	1.83085e-13	10.9975	1.30603	0.232395	5.61989	1.91074e-08	1.21174e-06	9.2845	1.71474	0.205761	8.33367	7.83772e-17	9.13581e-15
SEMA4C	5.1932	0.730977	0.227627	3.2113	0.00132135	0.0160751	4.12586	1.09471	0.194614	5.62503	1.85478e-08	1.66715e-07	5.141	1.08761	0.24091	4.51459	6.34387e-06	0.000143392	5.07419	1.12095	0.185304	6.04927	1.455e-09	4.13851e-08
CD109	4.31136	0.730343	0.253237	2.88403	0.00392623	0.0327667	3.9351	0.8019	0.195505	4.10169	4.10151e-05	0.000185264	4.97372	0.544591	0.23765	2.29157	0.0219307	0.0846745	4.58197	0.986564	0.17814	5.53813	3.05715e-08	6.18154e-07
PRMT6	4.12108	0.730275	0.245327	2.97674	0.00291334	0.0272709	3.8499	0.60967	0.191366	3.18589	0.00144308	0.00418924	4.30862	0.794598	0.247688	3.20805	0.00133636	0.0103038	4.86376	0.702377	0.20153	3.48522	0.000491734	0.00254781
ATP5MJ	5.81397	0.729524	0.262972	2.77415	0.00553458	0.0407377	4.53	1.27049	0.213913	5.93931	2.8622e-09	2.97792e-08	6.39916	0.688921	0.267762	2.57289	0.0100855	0.0477347	6.8379	0.674039	0.232961	2.89335	0.0038115	0.0138441
NDUFAF2	4.39403	0.728438	0.263426	2.76525	0.005688	0.0415907	3.57894	1.15273	0.204469	5.63767	1.72363e-08	1.56028e-07	4.80235	0.741277	0.23703	3.12736	0.00176385	0.0128867	4.36644	1.2341	0.187062	6.59729	4.18744e-11	1.62345e-09
RFK	3.96514	0.728055	0.249461	2.91851	0.00351705	0.0307015	3.21712	1.13346	0.211132	5.36852	7.93833e-08	6.42598e-07	4.19484	0.877914	0.254734	3.44639	0.000568134	0.00523893	4.00734	1.04995	0.201663	5.20649	1.9245e-07	3.07265e-06
ZNF383	10.2225	0.72783	0.258617	2.81432	0.00488802	0.0378651	6.93036	1.95749	0.182644	10.7175	8.42633e-27	1.35375e-24	10.8232	0.997548	0.221858	4.49633	6.91349e-06	0.000153735	8.98403	1.58614	0.204826	7.74386	9.64415e-15	7.44562e-13
C6orf89	4.33685	0.727772	0.252359	2.88387	0.00392818	0.0327667	3.80313	0.891877	0.192737	4.62743	3.70235e-06	2.15132e-05	4.48542	1.19181	0.257977	4.61984	3.8404e-06	9.64643e-05	4.71676	0.967523	0.180026	5.37436	7.68569e-08	1.38172e-06
PIP4K2A	8.95774	0.72771	0.271132	2.68397	0.00727543	0.0488885	6.37895	1.73133	0.198346	8.72887	2.57233e-18	1.20085e-16	10.3702	0.611957	0.246803	2.47954	0.0131552	0.0580145	9.15273	1.11424	0.205661	5.41786	6.03172e-08	1.11471e-06
MOB3A	5.24623	0.727551	0.242088	3.00531	0.00265312	0.0256176	4.65473	1.02674	0.194746	5.27218	1.34809e-07	1.04388e-06	6.10089	0.613739	0.217264	2.82485	0.00473026	0.0272479	5.89316	0.928058	0.170394	5.44655	5.13556e-08	9.72267e-07
AGO1	4.03069	0.72723	0.242032	3.00469	0.00265849	0.0256556	3.89172	0.53965	0.196537	2.74579	0.00603645	0.0142788	4.43034	0.657679	0.243969	2.69575	0.00702307	0.0366079	4.788	0.629539	0.186948	3.36746	0.000758653	0.00366066
LGMN	6.10439	0.726613	0.264555	2.74655	0.00602264	0.0432383	4.43531	1.48797	0.226861	6.55896	5.41834e-11	7.88778e-10	6.24967	0.946508	0.262908	3.60015	0.000318029	0.00327467	5.77118	1.23551	0.217567	5.67876	1.35674e-08	3.04737e-07
HSD17B10	3.97547	0.726552	0.23953	3.03325	0.00241937	0.0238645	3.71922	0.701146	0.203902	3.43865	0.00058463	0.00192392	3.94049	0.975064	0.261289	3.73174	0.000190159	0.0021753	3.98968	1.0006	0.18344	5.45468	4.9061e-08	9.33783e-07
NEDD8	8.79332	0.726466	0.231593	3.13682	0.00170791	0.0191347	6.55438	1.48811	0.203566	7.3102	2.66737e-13	5.59613e-12	10.0652	0.512788	0.214378	2.39198	0.0167577	0.0692761	9.82234	0.799985	0.220823	3.62274	0.000291504	0.00164776
DARS1	6.59452	0.726044	0.240677	3.01667	0.0025557	0.024874	4.79522	1.58758	0.192113	8.26377	1.4114e-16	5.0745e-15	7.31516	0.608986	0.227284	2.67941	0.00737523	0.0379486	7.15342	0.881781	0.19642	4.48925	7.14739e-06	7.17313e-05
PPIG	6.48945	0.724906	0.234249	3.0946	0.00197081	0.0210715	5.06037	1.34945	0.184972	7.29541	2.97753e-13	6.2176e-12	6.75829	0.949902	0.211661	4.48784	7.19494e-06	0.000158486	6.25955	1.18698	0.169229	7.01402	2.31561e-12	1.16524e-10
AHCTF1	3.69956	0.724347	0.250435	2.89236	0.00382362	0.0322413	3.17932	0.899311	0.21329	4.21638	2.48258e-05	0.000118883	4.02412	0.655424	0.249387	2.62814	0.00858533	0.0422491	4.05904	0.767266	0.18534	4.13978	3.47637e-05	0.000273479
MSRB3	6.92468	0.724275	0.252791	2.86512	0.00416853	0.0339925	5.53584	1.39038	0.194567	7.14604	8.93151e-13	1.74072e-11	7.61327	0.935829	0.229128	4.0843	4.42091e-05	0.00067043	6.74617	1.28981	0.193505	6.66552	2.6373e-11	1.09127e-09
GTF2F1	5.54502	0.72261	0.224089	3.22465	0.00126126	0.015646	4.4745	1.1776	0.192224	6.12617	9.00174e-10	1.04442e-08	6.31639	0.619634	0.218253	2.83907	0.00452459	0.0262582	5.86567	0.921849	0.173758	5.30536	1.12448e-07	1.92272e-06
REPIN1	4.73019	0.722444	0.249122	2.89996	0.00373212	0.0318158	4.05726	1.10835	0.189302	5.85494	4.7719e-09	4.79691e-08	5.52357	0.608526	0.230186	2.64363	0.00820222	0.0410368	5.63297	0.754283	0.185605	4.06391	4.82567e-05	0.00036328
KIAA1217	3.63517	0.722375	0.25904	2.78866	0.00529263	0.0395877	3.53027	0.766508	0.209351	3.66135	0.00025089	0.000914393	4.26325	0.619771	0.260053	2.38325	0.0171607	0.0706235	3.9869	0.917217	0.190423	4.81673	1.4593e-06	1.80605e-05
ZMIZ2	6.96799	0.721984	0.27066	2.6675	0.00764182	0.0505881	4.96231	1.46498	0.219072	6.68717	2.2752e-11	3.52814e-10	7.56186	0.609851	0.261561	2.33158	0.0197227	0.0783549	7.76292	0.726733	0.224106	3.24282	0.00118354	0.00529533
PLEKHA4	7.04779	0.721699	0.259944	2.77636	0.00549708	0.0405311	5.60088	1.38448	0.192101	7.20705	5.71764e-13	1.13925e-11	8.09941	0.684779	0.239249	2.86221	0.00420705	0.0248851	8.22808	0.825195	0.20352	4.05461	5.02179e-05	0.000375666
HPS4	4.022	0.721034	0.253693	2.84216	0.00448096	0.0357395	3.42928	1.10645	0.203836	5.42816	5.69374e-08	4.72263e-07	4.19827	1.20594	0.271974	4.43402	9.24905e-06	0.000192696	4.64721	0.832957	0.181774	4.58239	4.59691e-06	4.93566e-05
IP6K2	10.8792	0.721	0.223407	3.22729	0.00124968	0.0155981	8.37827	1.46482	0.154212	9.49871	2.12497e-21	1.58555e-19	11.0288	1.2199	0.181249	6.73053	1.69047e-11	2.79146e-09	10.3848	1.3456	0.145872	9.22452	2.84834e-20	6.34967e-18
SLC35B2	4.48518	0.720777	0.230892	3.1217	0.00179809	0.0198805	3.58807	0.934427	0.193414	4.83124	1.35688e-06	8.60529e-06	4.41646	1.1442	0.251657	4.54664	5.45085e-06	0.000127072	4.86847	0.803799	0.181021	4.44036	8.98071e-06	8.72342e-05
SNRPF	5.76358	0.72068	0.252722	2.85167	0.00434903	0.0350635	4.59315	1.386	0.20393	6.79648	1.07207e-11	1.74755e-10	5.90532	1.22834	0.249505	4.92309	8.51875e-07	2.85723e-05	5.85013	1.15975	0.181595	6.38645	1.69776e-10	5.84513e-09
PDAP1	8.13034	0.719329	0.274256	2.62283	0.00872021	0.0552577	5.68346	1.69369	0.189419	8.94149	3.83968e-19	2.03843e-17	8.71986	0.793044	0.244067	3.24928	0.00115697	0.00921627	7.51604	1.30546	0.21221	6.15174	7.66365e-10	2.3009e-08
MAT2B	6.94236	0.718516	0.269517	2.66594	0.00767735	0.0507103	5.06084	1.43043	0.206598	6.92375	4.39844e-12	7.56387e-11	7.58574	0.70777	0.255783	2.76707	0.00565625	0.0311146	7.24666	0.99912	0.217877	4.5857	4.52469e-06	4.87279e-05
CREBL2	5.85781	0.718412	0.234147	3.06821	0.00215344	0.0220842	4.65833	1.25303	0.189151	6.6245	3.48431e-11	5.23027e-10	6.86443	0.518593	0.23053	2.24957	0.0244764	0.0919942	6.90418	0.707318	0.201789	3.50523	0.000456221	0.00239724
PHC2	8.33306	0.718162	0.295411	2.43106	0.0150548	0.0785689	5.92826	1.8031	0.200039	9.01376	1.99105e-19	1.10612e-17	8.31687	1.4743	0.235839	6.25128	4.07092e-10	4.53755e-08	7.37877	1.60548	0.200179	8.02022	1.05559e-15	9.60475e-14
PKHD1	4.1078	0.717406	0.270109	2.65599	0.00790767	0.0518091	3.91279	0.747907	0.206053	3.62969	0.000283763	0.00102188	4.7058	0.675961	0.256176	2.63865	0.00832358	0.0413605	4.85953	0.726922	0.181635	4.0021	6.2784e-05	0.000455159
LATS2	5.41556	0.717295	0.235702	3.04324	0.00234049	0.0234496	4.07756	1.36604	0.196839	6.93989	3.92416e-12	6.81398e-11	5.51702	0.965359	0.230764	4.18331	2.87295e-05	0.000476173	5.30708	1.12428	0.185973	6.04539	1.49047e-09	4.2192e-08
SMIM7	5.69149	0.716693	0.246933	2.90237	0.00370345	0.0316167	4.57489	1.21356	0.19887	6.1023	1.0455e-09	1.19746e-08	6.21281	0.751532	0.233904	3.21299	0.00131362	0.010168	5.83366	1.05177	0.191159	5.50206	3.75372e-08	7.38235e-07
HNRNPCL3	8.01358	0.715479	0.230104	3.10938	0.00187482	0.0203704	6.69019	1.30648	0.168263	7.76453	8.19489e-15	2.12721e-13	8.52103	1.16926	0.2004	5.83464	5.39078e-09	4.10673e-07	7.90586	1.32324	0.179278	7.38094	1.57172e-13	1.01927e-11
PRKX	6.65439	0.715391	0.273478	2.6159	0.00889922	0.0559621	4.86812	1.75356	0.194554	9.01324	2.0005e-19	1.10792e-17	6.48713	1.84003	0.255898	7.19049	6.4557e-13	1.59904e-10	5.9236	1.68489	0.1714	9.83015	8.34943e-23	2.56731e-20
PCSK7	4.34503	0.714527	0.27212	2.62577	0.0086452	0.0549462	3.30357	1.34487	0.208098	6.46268	1.02866e-10	1.44328e-09	4.75763	0.782956	0.255287	3.06696	0.00216246	0.0151	4.14062	1.27671	0.183568	6.95496	3.52655e-12	1.70903e-10
TACC2	6.77686	0.714134	0.269207	2.65273	0.00798441	0.0520943	5.20616	1.26215	0.209264	6.03137	1.62573e-09	1.78191e-08	6.79005	1.21925	0.234637	5.19632	2.03271e-07	8.71426e-06	7.4224	0.888062	0.195236	4.54866	5.39887e-06	5.6604e-05
POFUT2	3.81035	0.713039	0.267598	2.66459	0.00770833	0.0508208	3.34975	0.793486	0.21707	3.65545	0.000256736	0.00093379	4.24801	0.593176	0.262256	2.26183	0.0237082	0.0896929	4.2097	0.688233	0.193182	3.56262	0.000367168	0.00200492
UBE2N	3.17558	0.713008	0.27017	2.63911	0.00831248	0.0535179	2.67028	0.827479	0.220775	3.74806	0.000178207	0.000679343	3.31536	0.765694	0.268178	2.85517	0.00430138	0.0253004	3.33845	0.915916	0.197366	4.64071	3.47221e-06	3.85095e-05
PSMC3	6.31051	0.712913	0.248295	2.87124	0.00408867	0.0335907	5.20276	1.24998	0.202283	6.17936	6.43631e-10	7.72401e-09	7.01699	0.754132	0.221535	3.40412	0.000663787	0.00592039	6.0487	1.28153	0.178162	7.19305	6.33595e-13	3.63329e-11
RNF11	9.61281	0.712134	0.247545	2.87679	0.00401742	0.0332313	7.16961	1.44738	0.177372	8.16016	3.34588e-16	1.12156e-14	10.7707	0.595065	0.235853	2.52303	0.0116349	0.0529736	10.8571	0.741247	0.212036	3.49585	0.000472547	0.00246792
COQ2	2.63039	0.71188	0.290251	2.45264	0.0141812	0.0756529	2.37084	0.624346	0.236754	2.63711	0.00836163	0.0188583	2.4781	1.0089	0.323425	3.11941	0.00181212	0.01318	2.72677	0.721094	0.23302	3.09455	0.00197111	0.0080441
HNF4A	3.65947	0.711369	0.277081	2.56737	0.0102473	0.0615124	3.25067	0.721176	0.235325	3.0646	0.00217961	0.00595695	3.51512	1.00504	0.311141	3.23017	0.00123716	0.009694	3.77647	0.904958	0.210705	4.2949	1.74771e-05	0.000154147
HSPA6	3.74804	0.710114	0.263678	2.69311	0.00707895	0.0479916	3.08222	0.859022	0.218505	3.93137	8.44633e-05	0.000354158	3.73715	0.837526	0.27095	3.09107	0.00199436	0.0141533	3.93247	0.816325	0.199041	4.10128	4.1087e-05	0.000315567
ATP6V1A	5.51727	0.709075	0.236846	2.99382	0.00275508	0.0262749	4.43158	1.14406	0.194891	5.87027	4.35083e-09	4.39345e-08	6.07265	0.774801	0.24938	3.10691	0.00189054	0.0135787	5.76845	0.968454	0.206053	4.70003	2.60118e-06	2.98708e-05
IDH3G	5.07896	0.70899	0.244611	2.89844	0.00375022	0.0319105	4.3026	1.00182	0.194318	5.15555	2.52883e-07	1.86427e-06	5.44812	0.782149	0.239009	3.27247	0.00106613	0.00868186	4.93441	1.20635	0.187602	6.43038	1.27284e-10	4.47945e-09
EIF3M	6.1796	0.708767	0.233385	3.0369	0.00239027	0.0236774	5.01007	0.989593	0.174723	5.66379	1.48068e-08	1.35758e-07	6.88278	0.624307	0.228282	2.73481	0.00624157	0.0335503	7.46389	0.561862	0.213996	2.62557	0.00865029	0.0266671
PNPLA2	10.2026	0.708253	0.261105	2.71252	0.00667737	0.0460853	6.76956	1.83472	0.188305	9.74334	1.96974e-22	1.70516e-20	9.68202	1.34387	0.22933	5.85998	4.62918e-09	3.58942e-07	9.74014	1.19117	0.19875	5.99327	2.05659e-09	5.56559e-08
BRD4	11.9093	0.707938	0.289232	2.44765	0.0143792	0.0763509	8.10535	1.88193	0.214014	8.79347	1.45017e-18	6.95183e-17	13.2146	0.68256	0.268346	2.54358	0.0109723	0.0507468	11.4132	1.22672	0.208645	5.87944	4.11657e-09	1.04701e-07
CCDC85C	6.17297	0.707592	0.21663	3.26636	0.00108939	0.0142331	5.47684	1.01959	0.168899	6.03668	1.57315e-09	1.73173e-08	6.57797	1.2495	0.212243	5.88713	3.92948e-09	3.11459e-07	6.96739	0.91088	0.176259	5.16786	2.36792e-07	3.67532e-06
FAAP20	4.87555	0.707383	0.234918	3.01119	0.00260227	0.0252619	3.73755	1.32752	0.199504	6.65409	2.8505e-11	4.32622e-10	5.04833	0.818562	0.22596	3.6226	0.000291654	0.00306503	5.26217	0.833795	0.187307	4.45149	8.52764e-06	8.36075e-05
GHITM	5.83892	0.704719	0.223722	3.14998	0.00163281	0.0186425	4.46649	1.14195	0.187678	6.08465	1.16749e-09	1.3219e-08	6.6157	0.543856	0.219149	2.48168	0.0130765	0.057714	6.12895	0.890958	0.202496	4.39987	1.08315e-05	0.000102859
MAPK14	5.00223	0.704564	0.257731	2.73372	0.00626233	0.0441084	3.84793	1.41656	0.196175	7.22088	5.16513e-13	1.03844e-11	5.58316	0.830278	0.226977	3.65798	0.000254207	0.0027526	5.00598	1.24325	0.17353	7.16445	7.80973e-13	4.39365e-11
SNRNP70	10.1739	0.704535	0.215894	3.26334	0.00110108	0.0143543	7.8968	1.33322	0.175213	7.6091	2.76019e-14	6.70605e-13	11.373	0.610666	0.199256	3.06473	0.00217865	0.0151935	10.4339	1.07773	0.161218	6.68493	2.31029e-11	9.67175e-10
SP110	5.12559	0.704187	0.258171	2.7276	0.00637962	0.044705	4.19568	1.22895	0.187902	6.54039	6.13595e-11	8.81017e-10	5.35443	1.20029	0.231897	5.17597	2.26725e-07	9.53634e-06	4.97837	1.38623	0.175399	7.90328	2.71661e-15	2.24297e-13
METTL5	3.97664	0.702506	0.24457	2.87241	0.00407349	0.0335705	3.82979	0.529379	0.200443	2.64104	0.00826513	0.0186667	4.24163	0.594501	0.241776	2.45889	0.0139366	0.0604882	5.04297	0.415585	0.183948	2.25926	0.0238673	0.059036
ZMYM4	5.81766	0.702357	0.217742	3.22564	0.00125693	0.0156394	4.95393	1.12808	0.180105	6.26348	3.76471e-10	4.73456e-09	6.6346	0.738277	0.229894	3.21137	0.00132102	0.0102209	6.69843	0.824839	0.169206	4.87475	1.08945e-06	1.39278e-05
KIF13A	8.02341	0.70231	0.253334	2.77227	0.00556664	0.0408541	5.9492	1.4697	0.172912	8.49967	1.90134e-17	7.83064e-16	8.29646	1.08288	0.21311	5.08131	3.74839e-07	1.43761e-05	8.0568	1.15653	0.190434	6.07312	1.2545e-09	3.63785e-08
PRKCA	5.91099	0.701971	0.264165	2.65732	0.00787652	0.0517194	4.68798	1.33228	0.219558	6.06799	1.29517e-09	1.45231e-08	6.63042	0.599426	0.252509	2.37388	0.0176023	0.0718678	6.56616	0.880156	0.213011	4.13198	3.59653e-05	0.000281689
EEA1	5.01702	0.701663	0.222703	3.15067	0.00162895	0.0186222	4.26116	1.1002	0.193244	5.6933	1.24611e-08	1.15318e-07	4.88988	1.59248	0.256446	6.20979	5.30551e-10	5.76942e-08	4.95443	1.20278	0.178574	6.73544	1.63432e-11	7.04019e-10
EFNA1	6.08695	0.701197	0.250517	2.79899	0.00512623	0.0388861	4.7952	1.29451	0.19286	6.7122	1.91717e-11	2.9964e-10	6.72767	0.799876	0.21193	3.77424	0.000160496	0.00191147	5.98135	1.29887	0.184526	7.03895	1.93697e-12	1.00127e-10
AQP3	5.73466	0.700675	0.254165	2.75677	0.00583749	0.0423711	4.30985	1.15474	0.209481	5.5124	3.53973e-08	3.05446e-07	5.52657	0.994725	0.245914	4.04502	5.23196e-05	0.000762572	6.13096	0.687385	0.22552	3.048	0.00230369	0.00913993
COG3	3.51191	0.699721	0.267893	2.61194	0.00900303	0.0563165	3.10193	0.863976	0.209343	4.12709	3.67381e-05	0.000168462	3.82332	0.688392	0.263929	2.60825	0.00910068	0.0442118	3.592	1.00051	0.19449	5.1443	2.68514e-07	4.10693e-06
GGNBP2	5.83965	0.699692	0.252302	2.77323	0.00555028	0.0407787	5.05807	0.916173	0.217271	4.21673	2.47865e-05	0.000118726	6.72002	0.596859	0.231366	2.57972	0.00988805	0.0470742	6.09594	0.986493	0.184183	5.35605	8.50606e-08	1.51243e-06
VPS4B	4.65795	0.69959	0.2212	3.1627	0.00156311	0.0181016	4.25493	0.73973	0.189864	3.8961	9.77536e-05	0.000402317	5.22254	0.554325	0.220033	2.51929	0.0117593	0.0534444	4.54091	1.09814	0.188681	5.82009	5.88174e-09	1.43495e-07
FN3K	5.29858	0.699416	0.252547	2.76944	0.00561522	0.041126	4.27124	1.10749	0.201629	5.4927	3.95837e-08	3.37911e-07	5.5692	0.744691	0.25453	2.92576	0.00343621	0.0212561	5.60668	0.906561	0.185039	4.89928	9.61866e-07	1.25211e-05
BACH1	5.96319	0.699221	0.228527	3.05968	0.00221573	0.0225862	4.7371	1.10043	0.183995	5.98076	2.22097e-09	2.35753e-08	6.69311	0.577286	0.231137	2.49759	0.0125039	0.0558734	6.0315	1.06705	0.177166	6.02286	1.71361e-09	4.77508e-08
COX15	3.72256	0.699181	0.278376	2.51164	0.0120171	0.0681225	3.69611	0.648796	0.227626	2.85028	0.00436809	0.0108415	4.33676	0.653187	0.279163	2.33981	0.0192938	0.0770628	4.5793	0.617093	0.212864	2.899	0.0037436	0.0136642
NFATC3	4.02631	0.699127	0.235055	2.97431	0.00293647	0.0273325	3.62931	0.771309	0.201048	3.83643	0.000124835	0.000498696	4.31665	0.723582	0.25112	2.88141	0.00395897	0.0237405	4.44945	0.723309	0.182549	3.96228	7.4236e-05	0.000524534
LPCAT4	4.52459	0.698903	0.258431	2.70441	0.00684265	0.0469601	3.57636	0.943472	0.21558	4.37643	1.20638e-05	6.24117e-05	4.83202	0.587126	0.245983	2.38686	0.016993	0.07007	4.8839	0.78355	0.222428	3.52271	0.000427158	0.00227198
MAP3K3	6.19948	0.698797	0.229782	3.04113	0.00235694	0.0235462	4.66043	1.50009	0.195272	7.68203	1.5659e-14	3.96658e-13	6.54516	0.991123	0.219182	4.52192	6.12815e-06	0.000139578	6.19479	1.15322	0.180039	6.40537	1.50004e-10	5.23518e-09
HEBP1	6.90834	0.698238	0.229658	3.04034	0.00236308	0.0235634	5.28184	1.31483	0.192949	6.81439	9.46639e-12	1.5516e-10	7.28706	0.890712	0.23162	3.84557	0.000120273	0.00151266	7.42223	0.883643	0.197593	4.47204	7.74778e-06	7.69343e-05
GGT5	3.395	0.698121	0.29548	2.36267	0.0181439	0.0879607	2.71992	1.09513	0.230517	4.75074	2.02675e-06	1.23778e-05	3.34176	1.08811	0.296282	3.67254	0.000240152	0.00262914	3.03748	1.29215	0.214561	6.0223	1.71953e-09	4.7841e-08
GTPBP1	5.2158	0.696935	0.254673	2.73659	0.00620798	0.0438468	4.23995	1.21051	0.216769	5.58435	2.34573e-08	2.07189e-07	5.9052	0.640518	0.235198	2.72331	0.00646306	0.0343861	6.01544	0.707085	0.202592	3.49019	0.000482681	0.00250893
HSPE1	9.78886	0.696818	0.232073	3.00258	0.00267698	0.0257733	7.3541	1.57484	0.173611	9.07111	1.1781e-19	6.66953e-18	10.2868	1.21595	0.213015	5.70827	1.14131e-08	7.76878e-07	9.08934	1.48029	0.162538	9.10734	8.44282e-20	1.71179e-17
TALDO1	4.09306	0.696788	0.254113	2.74203	0.00610599	0.0434047	3.48405	0.987674	0.20939	4.71691	2.39451e-06	1.44442e-05	4.21735	0.985558	0.260479	3.78363	0.000154556	0.00185613	4.2817	0.985283	0.195881	5.03001	4.90462e-07	6.97612e-06
PRPF4B	8.57109	0.695943	0.27169	2.56154	0.010421	0.0620735	6.32697	1.46594	0.184147	7.96071	1.71058e-15	5.05045e-14	9.19305	0.902049	0.227534	3.96445	7.35649e-05	0.0010061	8.82374	1.10642	0.199384	5.54917	2.87031e-08	5.87031e-07
ATG12	4.63582	0.695606	0.239631	2.90282	0.00369822	0.0315976	4.01029	0.888801	0.205153	4.33239	1.47501e-05	7.47906e-05	4.93897	0.943726	0.245617	3.84227	0.000121901	0.00152774	4.69769	0.965272	0.180043	5.36135	8.26014e-08	1.47903e-06
STX12	4.55381	0.694224	0.231095	3.00406	0.00266403	0.0256951	3.92647	0.778443	0.196969	3.95211	7.74639e-05	0.00032766	4.80207	0.609488	0.236598	2.57605	0.0099936	0.0474257	5.24386	0.625133	0.179399	3.4846	0.000492873	0.00255297
OGFR	6.4109	0.69389	0.279803	2.47992	0.0131412	0.072	4.52909	1.8225	0.200912	9.07113	1.1779e-19	6.66953e-18	7.13183	0.785221	0.228936	3.42987	0.000603861	0.00549172	6.64603	1.08335	0.232863	4.6523	3.28252e-06	3.6565e-05
ARL6IP1	4.16693	0.692733	0.267644	2.58827	0.009646	0.0590151	3.38481	1.03435	0.208701	4.95613	7.19101e-07	4.82132e-06	4.3452	0.696629	0.275426	2.52928	0.0114297	0.052298	4.51423	0.818925	0.208928	3.91965	8.86777e-05	0.000608078
NINJ1	7.8183	0.692728	0.256832	2.6972	0.00699252	0.0475609	6.32072	1.0468	0.183725	5.69764	1.21479e-08	1.12545e-07	8.19673	0.739045	0.197449	3.74297	0.000181854	0.00210597	8.2813	0.894523	0.171799	5.20681	1.92115e-07	3.07265e-06
NSUN5	3.97622	0.691911	0.248942	2.77941	0.00544585	0.040316	3.50273	0.934059	0.205394	4.54764	5.42504e-06	3.0299e-05	3.89678	1.10815	0.263133	4.21137	2.53821e-05	0.000430779	4.37626	0.731917	0.200499	3.65048	0.00026175	0.00150388
FBXW5	5.42844	0.691592	0.262652	2.63311	0.00846073	0.0541985	4.41704	1.29716	0.189233	6.85483	7.13974e-12	1.18882e-10	5.85392	1.02522	0.248328	4.12847	3.65182e-05	0.000574308	5.63472	1.19577	0.174227	6.86328	6.72978e-12	3.08532e-10
QARS1	6.61798	0.690248	0.248619	2.77633	0.00549763	0.0405311	5.62224	1.08648	0.202152	5.37456	7.67692e-08	6.23134e-07	7.5372	0.713282	0.231579	3.08008	0.00206943	0.0145824	7.0877	0.97236	0.197166	4.93167	8.15276e-07	1.08748e-05
TIMM17A	3.08397	0.690224	0.269708	2.55916	0.0104926	0.0623657	3.16752	0.428628	0.204548	2.09549	0.0361276	0.0654008	3.5307	0.60754	0.262396	2.31536	0.0205935	0.0808951	3.8751	0.481964	0.199452	2.41645	0.0156729	0.0427647
MAGI1	3.30099	0.689888	0.26173	2.63588	0.00839199	0.0539433	3.07672	0.578681	0.211626	2.73445	0.00624845	0.0147042	3.71299	0.589399	0.258786	2.27756	0.022753	0.087002	3.58491	0.835977	0.196209	4.26065	2.03832e-05	0.000175865
ZNF417	13.5191	0.688534	0.252725	2.72444	0.006441	0.0450466	10.3494	1.57883	0.175096	9.01695	1.93399e-19	1.07778e-17	14.9994	0.887756	0.181	4.90473	9.35571e-07	3.08551e-05	13.5248	1.30395	0.183533	7.10474	1.20553e-12	6.59491e-11
CLIP1	6.89167	0.688245	0.241508	2.84978	0.00437489	0.0351925	5.58518	1.20902	0.179457	6.73712	1.6156e-11	2.54965e-10	7.85788	0.689616	0.241639	2.85391	0.00431848	0.0253591	7.45509	0.964615	0.206089	4.68057	2.86081e-06	3.2538e-05
SPHK2	3.27919	0.686903	0.27775	2.4731	0.0133947	0.0728517	3.00017	0.778264	0.213035	3.65322	0.000258974	0.000940588	3.4893	1.09946	0.28605	3.8436	0.000121243	0.00152164	3.53077	0.913335	0.195972	4.66053	3.15395e-06	3.53092e-05
PPM1G	3.92956	0.686701	0.268376	2.55873	0.0105055	0.0623688	3.54589	0.879756	0.213303	4.12445	3.71626e-05	0.000170118	4.39106	0.62959	0.252239	2.496	0.0125602	0.0559996	4.47976	0.779887	0.202271	3.85564	0.000115425	0.000760995
EIF4E2	4.73595	0.684203	0.244932	2.79345	0.00521497	0.0392255	3.80524	1.20093	0.193336	6.21164	5.24332e-10	6.39563e-09	5.21243	0.749794	0.224374	3.34171	0.000832642	0.00710154	5.45999	0.70402	0.189066	3.72368	0.00019634	0.00118135
POLR1D	3.92684	0.683716	0.264529	2.58465	0.00974769	0.0594732	3.39423	1.06251	0.204463	5.19661	2.0295e-07	1.51622e-06	4.65578	0.74101	0.241078	3.07374	0.00211393	0.0148133	4.66449	0.779519	0.186319	4.18378	2.86701e-05	0.000232728
TPD52	5.07263	0.683698	0.252601	2.70663	0.00679704	0.0467563	4.24553	1.12275	0.198766	5.64861	1.61754e-08	1.46947e-07	5.34358	1.29057	0.258806	4.98663	6.14409e-07	2.16826e-05	5.19573	1.14809	0.176567	6.5023	7.90992e-11	2.92667e-09
GALNT1	2.9394	0.683544	0.275872	2.47776	0.0132212	0.0723492	2.6354	0.542654	0.22124	2.45279	0.0141754	0.0296041	2.88635	0.84962	0.292864	2.90107	0.00371886	0.022597	3.45552	0.499198	0.198505	2.51479	0.0119103	0.0343925
KIAA2013	9.26984	0.683113	0.251507	2.71608	0.00660593	0.0458405	7.02531	1.20422	0.195767	6.15129	7.68563e-10	9.04075e-09	10.1072	0.520934	0.21442	2.42951	0.0151193	0.0641232	10.2738	0.682813	0.193132	3.53548	0.000407038	0.00218582
CTDNEP1	9.65944	0.682973	0.262059	2.60618	0.00915574	0.0570323	7.94256	1.05338	0.21884	4.81346	1.48342e-06	9.31802e-06	10.8291	0.56244	0.221671	2.53727	0.011172	0.0515101	9.604	1.04439	0.182194	5.73228	9.90887e-09	2.31302e-07
TRA2B	6.60844	0.68172	0.229296	2.97311	0.00294803	0.0273971	5.61192	0.945695	0.189318	4.99527	5.8755e-07	4.0068e-06	7.07408	0.638103	0.22274	2.86479	0.00417289	0.024724	7.45828	0.692199	0.164451	4.20916	2.56318e-05	0.000211628
BCL2L1	8.27292	0.681245	0.274783	2.47922	0.0131672	0.0721202	5.58979	1.73166	0.19534	8.86487	7.65909e-19	3.83664e-17	8.44063	1.0383	0.239292	4.33904	1.43103e-05	0.00027442	8.04599	1.16654	0.189088	6.16931	6.85883e-10	2.08382e-08
PHIP	5.72633	0.681215	0.223024	3.05444	0.0022548	0.0228191	4.94836	1.14034	0.185285	6.15452	7.53045e-10	8.88164e-09	6.42566	0.851512	0.22271	3.8234	0.000131621	0.00162783	6.54167	0.829976	0.185525	4.47367	7.68883e-06	7.64767e-05
CNPY3	5.30235	0.681199	0.22773	2.99126	0.00277828	0.0264115	4.28847	1.1214	0.205377	5.46021	4.75579e-08	3.99294e-07	5.41925	0.855071	0.248593	3.43965	0.000582474	0.0053271	5.90373	0.680095	0.177079	3.84063	0.000122717	0.000799612
GDA	2.54917	0.678964	0.287769	2.35941	0.0183041	0.088441	2.51425	0.441498	0.229685	1.92219	0.0545822	0.092905	2.69334	0.792649	0.306324	2.58762	0.00966421	0.0463186	2.85428	0.618769	0.216894	2.85287	0.0043327	0.0153069
MRPL12	5.11993	0.677939	0.218	3.10982	0.00187203	0.0203669	4.70931	0.902761	0.178855	5.04746	4.47733e-07	3.12624e-06	5.4322	0.905966	0.217045	4.17409	2.99179e-05	0.000493576	5.6472	0.906194	0.160571	5.64356	1.66565e-08	3.67183e-07
SSRP1	7.47339	0.675871	0.214465	3.15143	0.00162472	0.0186034	7.00449	0.768239	0.186321	4.12319	3.73654e-05	0.000170812	8.43509	0.52751	0.210045	2.51142	0.0120248	0.0542363	7.9812	0.866205	0.163217	5.30707	1.11401e-07	1.91215e-06
MMP24OS	7.10088	0.674377	0.267174	2.52412	0.0115989	0.0668136	4.92906	1.94004	0.185987	10.431	1.78972e-25	2.34677e-23	7.20437	1.27931	0.222454	5.7509	8.8771e-09	6.38364e-07	6.43539	1.53856	0.175878	8.74787	2.17426e-18	3.61842e-16
MXRA7	8.22702	0.674138	0.268849	2.50749	0.0121591	0.0687306	6.19806	1.72167	0.171728	10.0256	1.17678e-23	1.19236e-21	8.4682	1.46195	0.213911	6.8344	8.235e-12	1.4986e-09	8.11459	1.36127	0.164415	8.27949	1.23706e-16	1.39632e-14
SAR1A	8.62775	0.673647	0.238966	2.81901	0.00481725	0.0375813	6.57741	1.36504	0.183352	7.44488	9.70342e-14	2.18211e-12	9.11655	0.981332	0.20084	4.88614	1.02833e-06	3.31035e-05	8.72909	1.07178	0.179177	5.98169	2.20828e-09	5.93108e-08
CAD	3.40528	0.672961	0.26003	2.58802	0.00965306	0.0590373	2.99328	0.639525	0.207845	3.07693	0.00209147	0.0057513	3.34928	1.01714	0.27973	3.63614	0.000276758	0.00293094	3.32403	0.860871	0.198942	4.32724	1.50991e-05	0.00013593
PGAM4	11.3527	0.672416	0.249859	2.69118	0.00712004	0.048171	8.5882	1.57361	0.169045	9.30884	1.2924e-20	8.52986e-19	11.9971	1.07996	0.19962	5.4101	6.29896e-08	3.26557e-06	12.3181	0.954827	0.167152	5.71233	1.11436e-08	2.55773e-07
PPP5C	4.43873	0.672041	0.239843	2.802	0.00507864	0.0386972	3.9478	0.934275	0.199331	4.68706	2.77159e-06	1.65028e-05	4.97377	0.647775	0.226718	2.85719	0.00427416	0.0251902	4.92113	0.725713	0.18412	3.94153	8.09642e-05	0.00056425
PSMB8	7.88159	0.671079	0.238508	2.81365	0.00489823	0.0378977	6.60295	0.872162	0.20168	4.32449	1.52887e-05	7.71844e-05	8.15601	0.761356	0.237555	3.20496	0.0013508	0.0103939	8.96001	0.663034	0.196123	3.3807	0.000723007	0.00351913
CPEB2	3.8654	0.670756	0.250099	2.68196	0.00731927	0.0490906	3.31597	0.83087	0.208038	3.99383	6.50144e-05	0.000280319	4.34811	0.608875	0.261458	2.32877	0.0198713	0.0787346	4.33167	0.703615	0.183732	3.82957	0.000128368	0.000830968
AP2A2	5.55851	0.669374	0.262208	2.55284	0.010685	0.0630354	4.78119	1.0706	0.223649	4.78695	1.69335e-06	1.04962e-05	5.82379	1.18018	0.250237	4.71625	2.40231e-06	6.55089e-05	5.58231	1.27931	0.183936	6.95521	3.52044e-12	1.70903e-10
DDX54	4.09167	0.669201	0.246552	2.71424	0.00664279	0.0459711	3.55067	0.785666	0.20397	3.85186	0.000117222	0.000471878	4.48582	0.607201	0.262915	2.3095	0.0209159	0.0818191	4.40836	0.866478	0.19574	4.42668	9.56939e-06	9.2499e-05
ZNF506	9.25571	0.668127	0.210788	3.16966	0.00152619	0.0178362	9.10659	0.529031	0.256595	2.06173	0.039233	0.0700694	10.0329	0.712236	0.232404	3.06465	0.00217927	0.0151935	10.9813	0.547368	0.262365	2.08628	0.036953	0.0835578
IRF2BP2	8.97893	0.66742	0.266074	2.5084	0.012128	0.0685984	5.65114	1.84177	0.190441	9.67106	4.00213e-22	3.29271e-20	8.31083	1.16622	0.243478	4.78983	1.66919e-06	4.92325e-05	7.60998	1.44041	0.199097	7.23471	4.66509e-13	2.76403e-11
COPE	4.65768	0.666878	0.236899	2.81503	0.00487732	0.0378509	3.56299	1.00632	0.203889	4.93566	7.98805e-07	5.30741e-06	4.35095	1.15631	0.259393	4.45775	8.28235e-06	0.000177107	4.52688	1.02307	0.185922	5.5027	3.74018e-08	7.37042e-07
INO80E	7.56212	0.666865	0.25877	2.57706	0.00996453	0.0602602	5.13991	1.8612	0.180343	10.3203	5.70336e-25	6.91891e-23	7.90373	1.01245	0.25019	4.04674	5.19367e-05	0.000758591	6.94634	1.47839	0.179855	8.21989	2.03694e-16	2.14952e-14
CLOCK	3.78692	0.666587	0.265202	2.5135	0.0119539	0.0678504	3.19649	0.710351	0.214853	3.30622	0.000945631	0.00291301	3.98183	0.685044	0.261497	2.6197	0.0088006	0.0431774	3.85316	0.809101	0.189695	4.26528	1.99652e-05	0.000173012
RAB8B	4.01541	0.664096	0.255569	2.5985	0.00936327	0.0579204	3.43962	0.829521	0.206106	4.02473	5.70402e-05	0.000249252	4.2597	0.811961	0.260735	3.11413	0.0018449	0.0133639	4.72126	0.613489	0.184207	3.33043	0.000867128	0.00409327
RETREG3	5.15096	0.663963	0.270315	2.45625	0.0140394	0.0752338	4.20644	1.36775	0.202913	6.7406	1.57729e-11	2.50248e-10	5.6483	1.01042	0.236407	4.27405	1.91956e-05	0.000347195	5.82815	0.943573	0.178486	5.28653	1.24658e-07	2.10725e-06
SULT1A4	7.97136	0.663219	0.264021	2.512	0.0120051	0.0680758	6.0236	1.67424	0.185831	9.0095	2.06992e-19	1.14282e-17	8.32585	1.22938	0.233042	5.27534	1.32512e-07	6.04404e-06	7.97836	1.31144	0.176234	7.44144	9.95906e-14	6.77901e-12
EBF1	6.73467	0.662803	0.26269	2.52313	0.0116314	0.0668713	5.77697	0.97763	0.199091	4.91047	9.08596e-07	5.97235e-06	7.54998	0.605193	0.231248	2.61707	0.00886878	0.0434394	7.76013	0.766709	0.205573	3.72962	0.000191771	0.00115581
SELENOO	3.70019	0.662648	0.247112	2.68157	0.0073278	0.0491089	3.42468	0.515459	0.210278	2.45132	0.0142333	0.0297007	3.9359	0.712105	0.254832	2.79441	0.00519944	0.0292127	4.26638	0.608564	0.184239	3.30311	0.000956178	0.00443728
EVL	10.8328	0.661379	0.261755	2.52671	0.0115137	0.0664518	9.55841	0.782512	0.182482	4.28817	1.80152e-05	8.95887e-05	11.8037	0.582207	0.218955	2.65902	0.00783672	0.0396356	12.1496	0.691491	0.182164	3.79598	0.000147059	0.000929615
PPP4R2	11.1959	0.660588	0.276649	2.38782	0.0169489	0.0845877	7.88967	1.82602	0.174559	10.4608	1.30755e-25	1.7532e-23	11.1798	1.4749	0.216893	6.80012	1.04529e-11	1.7754e-09	10.0495	1.6084	0.167928	9.57791	9.90259e-22	2.84843e-19
PPP1R14B	10.4516	0.660413	0.285272	2.31503	0.0206114	0.0955757	7.06132	2.01554	0.17311	11.6431	2.48763e-31	7.78278e-29	9.93453	1.65219	0.193657	8.53151	1.44449e-17	1.22671e-14	9.03673	1.67811	0.15439	10.8693	1.61383e-27	1.0279e-24
PCNA	4.59555	0.65849	0.223265	2.94936	0.00318429	0.0286811	3.9681	0.737803	0.183985	4.01012	6.06881e-05	0.000263771	4.40714	1.13319	0.246413	4.59874	4.25051e-06	0.000104413	4.47677	1.00516	0.172421	5.82971	5.55233e-09	1.3658e-07
DVL3	5.84379	0.658201	0.246686	2.66817	0.00762646	0.0505265	4.51101	1.48757	0.194606	7.64399	2.10598e-14	5.20888e-13	6.57617	0.866381	0.225618	3.84004	0.000123016	0.00153848	6.16933	1.14634	0.165134	6.94189	3.86885e-12	1.85976e-10
COBLL1	4.73165	0.657083	0.264735	2.48204	0.0130634	0.0717105	4.07587	0.935163	0.200674	4.66012	3.16024e-06	1.86488e-05	4.62758	1.26333	0.273701	4.61572	3.91727e-06	9.75707e-05	4.2819	1.30665	0.186297	7.01379	2.3195e-12	1.16524e-10
RNF187	6.734	0.656774	0.234753	2.79773	0.00514635	0.0389393	4.61205	1.79174	0.190434	9.40874	5.02134e-21	3.47076e-19	7.26146	0.945028	0.222895	4.23979	2.23734e-05	0.000391183	6.31231	1.34673	0.185362	7.26539	3.71955e-13	2.25431e-11
TBXA2R	4.81792	0.656182	0.239851	2.73579	0.00622302	0.0438835	3.83428	1.24659	0.196504	6.34385	2.2409e-10	2.94893e-09	5.08525	0.899312	0.249285	3.60757	0.000309081	0.0032066	5.21192	0.943836	0.195678	4.82341	1.41123e-06	1.75264e-05
HS6ST1	6.09996	0.65586	0.236516	2.77301	0.00555408	0.0407787	5.2036	0.961484	0.185688	5.17795	2.2434e-07	1.66763e-06	6.80528	0.665902	0.222147	2.99757	0.0027214	0.0179554	6.32631	0.955863	0.170049	5.6211	1.89747e-08	4.10599e-07
GPN1	4.09971	0.655757	0.241426	2.71618	0.00660397	0.0458405	4.11108	0.455022	0.20075	2.26661	0.0234139	0.0452422	4.20461	0.618672	0.253774	2.43789	0.0147734	0.063031	4.89991	0.44799	0.193899	2.31043	0.0208643	0.0532953
YIF1B	3.43246	0.654824	0.268605	2.43787	0.0147741	0.0776545	3.50756	0.542868	0.20694	2.62331	0.00870806	0.0195359	3.61044	0.848912	0.266862	3.18109	0.0014672	0.011125	3.86685	0.774402	0.198309	3.90504	9.4211e-05	0.000639817
UBXN1	6.50025	0.653805	0.254043	2.5736	0.0100647	0.0606806	5.06387	1.4822	0.190589	7.77694	7.43021e-15	1.95144e-13	6.40015	1.39846	0.248372	5.63051	1.79679e-08	1.16102e-06	6.02741	1.46751	0.181074	8.10448	5.29697e-16	5.16209e-14
SLC28A1	3.14153	0.652983	0.274187	2.38152	0.0172412	0.0854824	2.96093	0.603733	0.215513	2.80138	0.00508851	0.0123594	3.37568	0.977248	0.285201	3.42653	0.000611356	0.00553729	3.53557	0.762639	0.192387	3.9641	7.36739e-05	0.000521389
CAND1	5.44585	0.652762	0.229165	2.84843	0.00439351	0.0352945	4.38401	1.15533	0.198219	5.82858	5.58997e-09	5.54427e-08	5.85163	0.832008	0.224574	3.70483	0.000211529	0.00237558	5.64733	1.02191	0.170477	5.99439	2.04246e-09	5.54416e-08
CHERP	4.37905	0.652513	0.254406	2.56485	0.0103222	0.0616824	3.82638	0.748524	0.212293	3.5259	0.000422046	0.0014471	4.56278	0.766747	0.259889	2.95029	0.00317476	0.0201204	4.77905	0.766505	0.211386	3.6261	0.000287735	0.00162852
GLTP	4.47902	0.652264	0.27377	2.38253	0.0171942	0.0854348	3.65662	1.27087	0.210497	6.03747	1.56545e-09	1.72538e-08	4.83495	1.1553	0.268291	4.30613	1.66135e-05	0.000309161	4.70486	1.07689	0.1988	5.41696	6.06201e-08	1.11915e-06
KHDRBS1	5.42058	0.652233	0.246223	2.64895	0.00807425	0.0524576	4.40894	0.839054	0.199831	4.19881	2.68321e-05	0.000127226	5.69704	0.537601	0.242593	2.21606	0.0266872	0.0978898	5.89342	0.684404	0.208108	3.2887	0.0010065	0.00463704
COX11	3.87527	0.652184	0.278326	2.34324	0.019117	0.090891	3.26006	0.871553	0.208609	4.17792	2.94188e-05	0.000138278	3.99475	0.880218	0.270896	3.24929	0.00115694	0.00921627	4.04389	0.886115	0.189756	4.66975	3.01561e-06	3.40167e-05
SUCLA2	4.39013	0.652137	0.224172	2.90909	0.00362481	0.0312596	4.00671	0.523446	0.208517	2.51033	0.0120617	0.0257962	4.33902	0.671894	0.256662	2.61781	0.00884957	0.0433691	4.55879	0.714814	0.193866	3.68715	0.000226781	0.0013304
ABCG1	3.95925	0.651653	0.27371	2.38082	0.0172742	0.0855985	3.25632	0.62706	0.21267	2.94851	0.00319306	0.00826683	3.86767	0.660714	0.279627	2.36284	0.0181355	0.0734417	3.98196	0.673844	0.198747	3.39046	0.000697747	0.00341201
ZNF318	3.3949	0.651539	0.275976	2.36085	0.0182329	0.0881445	3.08268	0.660834	0.222577	2.96901	0.00298759	0.00780625	3.50911	0.782848	0.280649	2.78942	0.00528031	0.0295201	3.90698	0.546633	0.192382	2.8414	0.00449158	0.0157652
TRAPPC3	3.98093	0.650515	0.247337	2.63008	0.00853658	0.0545277	3.33747	0.826558	0.213724	3.86741	0.000109997	0.00044632	3.89735	0.763821	0.253656	3.01124	0.00260182	0.0174309	4.14747	0.804162	0.190064	4.23101	2.32643e-05	0.000195613
VPS28	6.28287	0.650191	0.223105	2.91428	0.00356509	0.0309449	5.4792	0.854321	0.189905	4.49867	6.83805e-06	3.73257e-05	6.93906	0.498074	0.20289	2.4549	0.0140923	0.0609633	6.8869	0.765965	0.178101	4.30074	1.70229e-05	0.000150813
RERE	8.64155	0.649475	0.280731	2.31352	0.0206943	0.0958353	6.54234	1.34759	0.214546	6.28114	3.36094e-10	4.26891e-09	9.57102	0.608557	0.255487	2.38195	0.0172214	0.0707901	9.09641	0.955042	0.220593	4.32943	1.49498e-05	0.000134926
ZNF254	4.01466	0.648949	0.241409	2.68817	0.00718454	0.0484603	3.56548	0.653881	0.202388	3.23082	0.00123435	0.00367726	4.21288	0.597214	0.253523	2.35566	0.0184897	0.074586	4.47668	0.643974	0.190804	3.37506	0.000738008	0.00357265
PAX2	4.17499	0.648928	0.247884	2.61787	0.00884796	0.0558367	3.36722	1.13167	0.207159	5.4628	4.68681e-08	3.94245e-07	4.27248	1.01453	0.285626	3.55195	0.000382394	0.00378657	4.1202	1.10431	0.194174	5.68722	1.29125e-08	2.91496e-07
FLII	4.61605	0.647118	0.238149	2.71728	0.00658216	0.0457646	3.89728	0.888182	0.208935	4.251	2.12816e-05	0.000103948	4.72087	0.851725	0.253411	3.36104	0.000776491	0.0067223	5.13445	0.769966	0.197506	3.89844	9.68144e-05	0.000655501
ZW10	3.55998	0.646914	0.262882	2.46085	0.0138609	0.0746174	2.89734	1.06275	0.217423	4.88795	1.01893e-06	6.64618e-06	3.7727	0.801081	0.260284	3.07772	0.0020859	0.0146688	3.65634	0.940406	0.192253	4.89151	1.00066e-06	1.29693e-05
PATL1	4.93462	0.645848	0.238083	2.7127	0.0066737	0.0460777	3.60326	1.21988	0.204049	5.9784	2.25345e-09	2.38491e-08	4.76065	1.17961	0.255823	4.61105	4.00648e-06	9.88265e-05	4.73024	1.16007	0.185708	6.24675	4.19082e-10	1.33701e-08
SUPT16H	4.31225	0.644972	0.247361	2.60742	0.00912282	0.0568851	3.32319	1.19156	0.217653	5.47457	4.38575e-08	3.7102e-07	4.2886	0.867876	0.26369	3.29127	0.000997369	0.00822334	4.43319	0.86242	0.194236	4.44005	8.9937e-06	8.73128e-05
FKBP3	5.5661	0.644533	0.237227	2.71694	0.00658884	0.0457932	4.41658	1.22694	0.186031	6.59538	4.24178e-11	6.29315e-10	5.54466	1.22074	0.234618	5.20309	1.96006e-07	8.44343e-06	5.85315	1.04714	0.174918	5.98647	2.1445e-09	5.77719e-08
LXN	3.30548	0.644011	0.274059	2.3499	0.0187784	0.0899418	2.47391	1.03011	0.247099	4.16882	3.06177e-05	0.000143346	2.94665	0.866947	0.305423	2.83851	0.00453245	0.0262953	2.91136	0.985321	0.221564	4.44712	8.7028e-06	8.50596e-05
ARSD	4.01526	0.643455	0.243523	2.64227	0.00823518	0.0531739	3.62682	0.740542	0.205863	3.59725	0.000321599	0.00114003	4.22541	0.728298	0.243933	2.98565	0.0028298	0.0184859	4.50509	0.628239	0.185507	3.38661	0.000707618	0.00345555
PSMA6	4.69107	0.643237	0.242343	2.65424	0.00794879	0.0519426	3.87845	0.794187	0.203454	3.90352	9.48038e-05	0.000391623	4.87771	0.633768	0.23519	2.69471	0.007045	0.0366833	5.30217	0.557832	0.178577	3.12376	0.00178557	0.00742107
SPPL3	5.35226	0.642874	0.240999	2.66754	0.00764098	0.0505881	4.46077	1.10639	0.184365	6.00107	1.96025e-09	2.10628e-08	5.1631	1.34735	0.242628	5.55315	2.80574e-08	1.6514e-06	5.15713	1.23995	0.178171	6.95929	3.4199e-12	1.66641e-10
ULK1	3.36987	0.642009	0.270981	2.36921	0.0178262	0.087219	2.92121	0.698468	0.226257	3.08705	0.00202153	0.00559174	3.48334	0.676769	0.270841	2.49877	0.0124625	0.0557733	3.92675	0.55487	0.203358	2.72854	0.00636154	0.0207673
DBN1	5.69635	0.641888	0.213217	3.01049	0.00260826	0.0252803	5.27876	0.765211	0.182577	4.19116	2.7753e-05	0.000131199	6.43452	0.57527	0.217768	2.64166	0.00824998	0.0411664	6.49657	0.69349	0.203876	3.40153	0.0006701	0.00330491
TMOD1	6.92132	0.641588	0.269351	2.38198	0.01722	0.0854824	5.2479	1.0394	0.275396	3.7742	0.000160521	0.000620277	7.30251	0.641668	0.265977	2.4125	0.0158437	0.0664682	6.81904	0.958677	0.22095	4.3389	1.432e-05	0.000130099
NSA2	5.91201	0.641454	0.223226	2.87356	0.00405872	0.0334952	4.63462	1.2466	0.189496	6.57852	4.75155e-11	7.00285e-10	6.57868	0.695308	0.22862	3.04133	0.00235535	0.0161621	7.05942	0.645782	0.237069	2.72403	0.00644909	0.0209572
XAB2	5.68729	0.640908	0.233964	2.73935	0.0061561	0.0436191	4.7201	0.923842	0.191404	4.82667	1.38833e-06	8.77944e-06	5.68371	0.974541	0.258013	3.77711	0.00015866	0.00189775	5.01825	1.41383	0.184181	7.67631	1.63732e-14	1.20661e-12
DDX24	3.90522	0.638252	0.251638	2.53639	0.0112001	0.0651903	3.44017	0.87211	0.206331	4.22674	2.37098e-05	0.000114275	4.2058	0.765134	0.255488	2.99479	0.00274634	0.0180665	4.21748	0.859395	0.194075	4.42815	9.50445e-06	9.19211e-05
SYMPK	5.05638	0.637434	0.222092	2.87013	0.00410303	0.0336585	4.41534	0.876167	0.184822	4.7406	2.13091e-06	1.29606e-05	5.44278	0.628325	0.220378	2.85112	0.00435659	0.0255049	5.70406	0.775779	0.174755	4.43924	9.02771e-06	8.75953e-05
UIMC1	5.32973	0.636763	0.249828	2.54881	0.0108092	0.0635368	4.43572	0.986016	0.203895	4.83591	1.32541e-06	8.43238e-06	5.60227	0.826722	0.238193	3.47081	0.000518885	0.00486785	5.40153	1.0594	0.184992	5.72673	1.02387e-08	2.38067e-07
SYNRG	4.02909	0.636496	0.247026	2.57663	0.00997681	0.0602732	3.50046	0.927015	0.200604	4.62112	3.81673e-06	2.20981e-05	4.31452	0.814089	0.258025	3.15508	0.00160456	0.0119531	4.63148	0.773489	0.192271	4.02292	5.74819e-05	0.000421865
ANP32B	6.41836	0.63629	0.245567	2.59111	0.00956677	0.0588124	4.87561	1.6881	0.197693	8.53899	1.35405e-17	5.68161e-16	7.08536	0.884742	0.252752	3.50044	0.000464494	0.00444386	6.01932	1.50943	0.185749	8.12619	4.42997e-16	4.41364e-14
TNK2	3.66407	0.635911	0.268488	2.36849	0.017861	0.0873121	3.20617	1.00027	0.212877	4.69881	2.61678e-06	1.56647e-05	3.91956	1.01756	0.268424	3.79087	0.000150121	0.00181509	4.19436	0.916149	0.188208	4.86775	1.12873e-06	1.43477e-05
ZNF516	4.8119	0.635149	0.267194	2.37711	0.0174488	0.0860569	3.69495	1.17618	0.215006	5.47048	4.48828e-08	3.78617e-07	4.98053	0.767522	0.247643	3.09931	0.00193974	0.0138595	5.01466	0.894673	0.193995	4.61184	3.99124e-06	4.36954e-05
GABPA	6.0912	0.635065	0.215097	2.95246	0.00315256	0.0285395	4.86708	1.23677	0.192021	6.44079	1.1885e-10	1.65195e-09	6.67644	0.826214	0.229553	3.59923	0.000319156	0.00327848	6.5146	0.97989	0.180437	5.43065	5.61486e-08	1.04964e-06
FAM204A	6.09603	0.634912	0.233875	2.71475	0.0066325	0.0459355	5.10098	0.915161	0.19098	4.79193	1.65188e-06	1.02677e-05	6.84557	0.494837	0.218281	2.26698	0.0233915	0.0888114	6.97583	0.615301	0.203662	3.02119	0.00251786	0.00985157
RSPRY1	4.09927	0.634274	0.262171	2.41931	0.0155498	0.080265	3.50063	0.990662	0.204212	4.85114	1.22754e-06	7.87436e-06	4.58078	0.617772	0.238274	2.5927	0.00952271	0.0458623	4.34491	0.893827	0.19979	4.47384	7.68276e-06	7.64589e-05
DICER1	4.13488	0.632726	0.242854	2.60537	0.00917745	0.0571077	3.47118	1.06746	0.213215	5.00648	5.54336e-07	3.80357e-06	4.29141	0.918055	0.249347	3.68184	0.000231559	0.0025523	4.19755	0.991319	0.189493	5.23144	1.68196e-07	2.73687e-06
CBFB	5.50779	0.632018	0.233843	2.70274	0.00687699	0.0471165	4.67123	1.04972	0.197738	5.30863	1.10454e-07	8.7002e-07	6.00787	0.770199	0.22507	3.42204	0.000621536	0.00560955	5.68545	1.05911	0.173986	6.08734	1.14803e-09	3.3619e-08
KHSRP	9.23459	0.631592	0.216046	2.92341	0.00346221	0.0303564	7.78077	1.05021	0.174483	6.01899	1.75511e-09	1.90499e-08	10.7603	0.502959	0.187185	2.68696	0.00721051	0.0373164	11.0592	0.673262	0.183396	3.67108	0.000241524	0.0014003
ILF2	4.47723	0.63152	0.255442	2.47226	0.0134261	0.0729597	3.71741	0.844155	0.211998	3.9819	6.83658e-05	0.000292999	4.66319	0.707467	0.278599	2.53937	0.0111051	0.0512682	5.15068	0.634644	0.205526	3.0879	0.00201575	0.00819443
RFNG	4.58318	0.631341	0.248374	2.5419	0.0110252	0.0645514	3.45084	1.47615	0.20646	7.14982	8.68927e-13	1.69667e-11	4.61057	1.3136	0.252142	5.20977	1.89078e-07	8.20444e-06	4.76737	1.15702	0.185242	6.24599	4.21137e-10	1.34117e-08
PARP10	3.78116	0.63059	0.250845	2.51386	0.0119418	0.0678034	3.7138	0.719609	0.191144	3.76476	0.000166712	0.00064059	4.20092	0.768704	0.246472	3.11883	0.00181569	0.0131952	4.40113	0.842219	0.185282	4.5456	5.47798e-06	5.72316e-05
MTPAP	4.05967	0.630393	0.265939	2.37044	0.017767	0.0870006	3.30543	1.1685	0.216848	5.38857	7.1022e-08	5.80713e-07	4.12482	1.20354	0.271418	4.43425	9.23946e-06	0.000192696	3.90916	1.13892	0.19212	5.92817	3.06337e-09	8.01058e-08
BRD7	4.67318	0.630105	0.260494	2.41888	0.0155683	0.080314	3.49545	1.22503	0.203837	6.00983	1.85721e-09	2.00366e-08	4.98553	0.695064	0.253366	2.74332	0.00608208	0.0328591	4.89453	0.901998	0.201405	4.47853	7.51601e-06	7.50087e-05
PSMC1	7.21283	0.627538	0.251708	2.49312	0.0126627	0.0705266	5.03795	1.70433	0.186778	9.12486	7.18301e-20	4.19983e-18	7.5417	1.04669	0.231516	4.52101	6.15446e-06	0.000139998	7.13633	1.20321	0.183806	6.5461	5.90579e-11	2.24571e-09
GAS8	3.12024	0.627353	0.272316	2.30377	0.0212354	0.0975668	2.94898	0.541155	0.211953	2.55319	0.0106743	0.0232423	3.12218	0.969736	0.288445	3.36194	0.000773961	0.00671017	3.29373	0.751204	0.207668	3.61734	0.000297645	0.00167822
PGD	5.26459	0.626896	0.248481	2.52291	0.0116387	0.066878	4.28667	1.19626	0.202716	5.90118	3.60912e-09	3.70532e-08	5.69694	0.833827	0.231746	3.59802	0.000320643	0.0032883	6.26902	0.607255	0.204954	2.96288	0.00304776	0.0115474
TXNL1	6.33432	0.626279	0.225324	2.77946	0.00544499	0.040316	5.08218	1.07748	0.177569	6.06793	1.29571e-09	1.45231e-08	6.2281	1.09083	0.219283	4.97453	6.54056e-07	2.26935e-05	5.87429	1.18174	0.160607	7.35798	1.8672e-13	1.19783e-11
ARHGAP23	7.69699	0.626247	0.258107	2.42631	0.0152534	0.0793781	5.83064	1.45286	0.181412	8.00862	1.16007e-15	3.53632e-14	7.89239	1.112	0.225204	4.93775	7.90302e-07	2.68974e-05	8.77595	0.771452	0.219752	3.51056	0.00044717	0.00235942
CSDC2	5.12451	0.62568	0.238507	2.62332	0.0087077	0.0552055	4.45411	0.817292	0.212468	3.84666	0.000119739	0.000480599	5.22274	1.0215	0.247717	4.12366	3.729e-05	0.000583359	5.84619	0.685867	0.176354	3.88916	0.000100593	0.000676969
KRT8	6.92805	0.625313	0.251067	2.49063	0.0127518	0.0708531	4.91423	1.60206	0.195626	8.18937	2.62592e-16	9.00541e-15	6.98882	1.16957	0.234899	4.97904	6.39013e-07	2.23017e-05	6.30925	1.32812	0.17363	7.64917	2.02287e-14	1.47248e-12
PLCD3	4.50269	0.62514	0.243188	2.57061	0.0101521	0.0610426	3.80899	1.02995	0.19348	5.32331	1.01894e-07	8.06516e-07	4.68664	1.08698	0.24248	4.48274	7.36901e-06	0.000161647	4.90025	1.03659	0.177334	5.84544	5.05227e-09	1.26017e-07
PTPRA	7.92969	0.625068	0.219636	2.84592	0.00442831	0.0354435	6.74551	0.847811	0.189708	4.46904	7.85708e-06	4.22718e-05	8.2138	0.697731	0.212139	3.28903	0.00100533	0.00826608	8.98372	0.613424	0.178989	3.42715	0.000609943	0.00305125
PDE1A	3.99022	0.62442	0.25797	2.42051	0.0154988	0.0801778	3.63532	0.629127	0.199866	3.14775	0.00164534	0.00468786	4.23133	0.643227	0.254925	2.5232	0.0116293	0.0529736	4.16878	0.800751	0.190288	4.20809	2.57533e-05	0.000212435
MRPL55	4.52075	0.623536	0.254655	2.44855	0.0143434	0.0762443	3.86653	0.744085	0.192641	3.86256	0.000112207	0.000453945	4.79244	0.78878	0.249989	3.15526	0.00160355	0.0119506	4.80768	0.833224	0.189142	4.40528	1.0565e-05	0.000100578
P4HTM	6.58721	0.623006	0.216415	2.87876	0.00399245	0.0331158	5.30744	0.933011	0.193561	4.82025	1.43382e-06	9.04147e-06	7.21123	0.509127	0.225205	2.26073	0.0237762	0.0898928	7.55662	0.64253	0.207969	3.08955	0.00200463	0.00815851
CALML3	5.15855	0.622816	0.24374	2.55525	0.0106112	0.0628081	4.46002	1.22768	0.198863	6.1735	6.67963e-10	7.97308e-09	5.42777	1.45151	0.255099	5.69	1.27038e-08	8.4854e-07	5.03444	1.36125	0.175784	7.74388	9.64304e-15	7.44562e-13
MRPL57	4.30774	0.622733	0.255285	2.43936	0.0147134	0.0774916	3.7812	0.827054	0.205111	4.03223	5.52502e-05	0.000242142	4.74872	0.762686	0.243209	3.13594	0.00171307	0.0125862	5.08718	0.734426	0.191215	3.84085	0.000122609	0.0007992
PIGS	6.60155	0.620756	0.220981	2.8091	0.00496809	0.03819	4.70465	1.33696	0.184539	7.24486	4.32886e-13	8.82246e-12	7.24909	0.523851	0.236952	2.21079	0.0270505	0.0988358	7.14265	0.673923	0.189098	3.56389	0.000365398	0.00199648
GOSR1	5.13735	0.618962	0.235895	2.62389	0.00869323	0.0551334	4.23474	1.05204	0.200459	5.24815	1.53636e-07	1.1752e-06	5.2463	1.00516	0.229113	4.3872	1.14819e-05	0.000231637	5.22059	1.04668	0.172778	6.05795	1.37867e-09	3.94532e-08
MYDGF	4.42005	0.618542	0.262619	2.35529	0.0185085	0.0891484	3.58207	1.04341	0.207491	5.02869	4.93851e-07	3.41748e-06	4.7394	0.620598	0.24166	2.56806	0.0102269	0.048225	4.59102	0.884515	0.185925	4.75736	1.96139e-06	2.34762e-05
FAM13B	6.52599	0.618313	0.256353	2.41196	0.015867	0.0812635	5.25377	1.1185	0.214964	5.20321	1.95881e-07	1.4672e-06	7.44683	0.593644	0.23636	2.51161	0.0120182	0.0542339	7.22672	0.839226	0.209291	4.00985	6.07561e-05	0.000441894
TBRG4	4.13869	0.617574	0.24551	2.51547	0.0118874	0.0676885	3.40648	1.03043	0.208836	4.93414	8.05033e-07	5.3448e-06	3.70772	1.58724	0.291035	5.45379	4.93076e-08	2.65665e-06	3.92126	1.09633	0.185105	5.92273	3.16638e-09	8.26783e-08
SUMO1	7.33668	0.617473	0.239974	2.57308	0.0100798	0.0607309	5.82698	1.22733	0.177186	6.92678	4.30522e-12	7.41071e-11	8.29624	0.581364	0.205389	2.83055	0.0046468	0.0268191	7.79416	0.904088	0.179062	5.04904	4.44041e-07	6.37603e-06
KLHDC8B	5.74942	0.616218	0.220865	2.79003	0.00527038	0.0395256	4.99822	0.949856	0.181128	5.24411	1.57035e-07	1.19624e-06	6.47375	0.538274	0.20468	2.62983	0.00854272	0.0420975	6.87031	0.661844	0.172984	3.82605	0.000130214	0.000840782
DHRS4	5.22555	0.615203	0.247639	2.48428	0.0129815	0.0715751	4.59104	0.804492	0.207129	3.884	0.00010275	0.000419685	5.524	0.673412	0.249188	2.70243	0.00688348	0.0360635	6.31508	0.521087	0.214433	2.43008	0.0150956	0.0415028
SGMS1	3.70186	0.615119	0.254789	2.41423	0.0157684	0.0809017	3.40536	0.701541	0.217473	3.22588	0.00125585	0.00373383	3.69056	1.16074	0.292251	3.97171	7.1359e-05	0.000979439	4.19788	0.71079	0.200543	3.54432	0.000393622	0.00212401
SSU72	5.56126	0.614064	0.247438	2.48169	0.0130762	0.0717541	4.19324	1.3852	0.205586	6.73778	1.60821e-11	2.54249e-10	5.96994	0.821766	0.232624	3.53259	0.000411508	0.00401706	5.46382	1.1531	0.1861	6.19616	5.78573e-10	1.79137e-08
SVIP	5.42174	0.613755	0.22867	2.68402	0.00727423	0.0488885	4.49485	0.827338	0.181149	4.56716	4.94379e-06	2.78203e-05	5.56726	0.745189	0.222469	3.34963	0.000809197	0.00693475	6.01408	0.675461	0.166742	4.05094	5.10132e-05	0.000380975
MRPL43	4.87427	0.613556	0.251902	2.4357	0.0148631	0.0778909	3.61983	1.39761	0.206481	6.76872	1.2993e-11	2.09308e-10	5.12844	0.784411	0.24082	3.25725	0.00112498	0.00903328	5.10567	1.00374	0.194304	5.16584	2.39357e-07	3.71191e-06
RUSC1	5.20123	0.612757	0.24427	2.50852	0.0121237	0.0685957	4.42647	0.980805	0.188341	5.20761	1.91289e-07	1.43571e-06	5.71074	0.628329	0.219497	2.86258	0.00420205	0.0248638	5.29881	1.02351	0.179323	5.70762	1.14567e-08	2.62283e-07
HDAC1	5.98078	0.611639	0.234717	2.60586	0.00916435	0.057066	4.70334	1.309	0.186625	7.01404	2.31525e-12	4.16628e-11	6.47583	0.772599	0.215514	3.58491	0.000337191	0.00343038	6.37984	0.930264	0.165559	5.61894	1.92136e-08	4.14837e-07
QSOX1	3.92167	0.610223	0.245554	2.48508	0.0129522	0.0714916	3.47808	0.630801	0.204125	3.09027	0.00199977	0.00554186	4.08058	0.637934	0.262458	2.43061	0.0150732	0.0639582	4.33608	0.602706	0.220784	2.72984	0.0063365	0.0206969
FUT11	4.71457	0.609848	0.238462	2.55742	0.0105452	0.0625627	3.86516	1.01902	0.206077	4.94486	7.61998e-07	5.0894e-06	4.88284	0.845924	0.246874	3.42653	0.000611339	0.00553729	4.14548	1.49535	0.183507	8.14871	3.67815e-16	3.706e-14
MFF	5.87741	0.609709	0.229281	2.65923	0.00783206	0.0514843	4.78948	1.02438	0.187302	5.46913	4.52243e-08	3.81317e-07	6.07438	0.724265	0.21546	3.36149	0.000775246	0.00671616	6.12794	0.883557	0.183719	4.80928	1.51476e-06	1.86562e-05
SIAH2	4.27558	0.6097	0.262845	2.31961	0.0203618	0.0948006	4.00882	0.559074	0.211582	2.64235	0.00823328	0.0186018	4.45616	0.757881	0.265456	2.85501	0.00430354	0.0253048	4.59836	0.79196	0.196085	4.03886	5.3711e-05	0.000398619
GLIS2	8.23699	0.608808	0.229779	2.64954	0.00806024	0.0523857	6.37761	1.25613	0.192865	6.51301	7.36593e-11	1.04917e-09	9.03874	0.733444	0.226576	3.23709	0.00120757	0.0095165	9.26305	0.77913	0.19635	3.96808	7.24554e-05	0.000514239
CXXC1	4.41565	0.607677	0.244571	2.48467	0.0129672	0.0715303	4.08597	0.770515	0.192247	4.00794	6.12495e-05	0.000265822	4.93585	0.5598	0.225096	2.48694	0.0128848	0.057148	5.13173	0.683906	0.193999	3.52531	0.000422989	0.00225384
HACD3	4.70403	0.606649	0.260311	2.33048	0.0197807	0.0930054	4.49829	0.655839	0.246748	2.65793	0.00786216	0.0178811	4.87055	0.863679	0.266311	3.24312	0.00118229	0.00936281	4.59833	1.1719	0.189784	6.17494	6.61895e-10	2.01437e-08
CHMP2A	4.96772	0.60616	0.23793	2.54763	0.0108457	0.0637093	3.83581	1.27962	0.200774	6.37344	1.84836e-10	2.48768e-09	5.30838	0.793885	0.22686	3.49946	0.000466209	0.00445502	4.73985	1.27732	0.179628	7.11096	1.15242e-12	6.32376e-11
FOXN3	6.10843	0.606061	0.250386	2.42051	0.0154987	0.0801778	4.77803	1.21295	0.199568	6.07788	1.21779e-09	1.37188e-08	6.68586	0.617924	0.240667	2.56755	0.0102421	0.0482838	6.06296	1.03699	0.19595	5.29215	1.20888e-07	2.05325e-06
CALHM5	4.55383	0.605967	0.254598	2.38009	0.0173082	0.085704	4.10901	0.649581	0.206556	3.14482	0.00166191	0.00473054	4.76865	0.797195	0.247825	3.21677	0.00129642	0.0100655	5.03558	0.657464	0.192129	3.422	0.000621632	0.00309757
ACTL6A	3.79765	0.605908	0.243496	2.48837	0.0128332	0.0710534	3.38535	0.820053	0.201959	4.06049	4.89703e-05	0.000217074	3.86358	1.08433	0.268071	4.04493	5.23395e-05	0.000762572	4.60621	0.6125	0.228089	2.68536	0.00724518	0.0230857
LFNG	4.64043	0.605589	0.247769	2.44417	0.0145187	0.0767733	4.49748	0.565673	0.212266	2.66493	0.00770048	0.0175672	4.85835	0.720199	0.237084	3.03773	0.00238364	0.0162933	5.16811	0.627561	0.209236	2.9993	0.00270604	0.0104503
ANKRD52	3.57545	0.605539	0.260042	2.32862	0.019879	0.0933059	3.10759	0.836267	0.210813	3.96688	7.28211e-05	0.000309933	3.95292	0.689057	0.261544	2.63457	0.00842429	0.041733	4.03294	0.830002	0.190043	4.36746	1.25702e-05	0.000116698
SECISBP2L	5.07086	0.605446	0.219212	2.76192	0.00574629	0.0419138	4.61848	0.535604	0.189374	2.82829	0.00467973	0.0114997	5.26755	0.61397	0.228481	2.68718	0.00720588	0.0373032	5.00269	0.931738	0.184902	5.0391	4.67726e-07	6.69994e-06
TOR1AIP2	3.534	0.605223	0.254321	2.37976	0.017324	0.085704	3.00513	0.747577	0.218392	3.4231	0.000619123	0.00202472	3.67505	0.673581	0.266312	2.52929	0.0114293	0.052298	3.80423	0.75859	0.203237	3.73254	0.00018956	0.00114655
KCTD9	5.69285	0.601288	0.246704	2.43729	0.0147978	0.0777164	4.43685	1.38337	0.205085	6.74532	1.52691e-11	2.4312e-10	6.19577	0.957683	0.240116	3.98842	6.65138e-05	0.000920968	6.0599	0.989721	0.186513	5.30644	1.11788e-07	1.9151e-06
TBCB	5.54199	0.601206	0.227677	2.64061	0.00827571	0.0533496	4.95761	0.944298	0.183346	5.15036	2.59988e-07	1.90954e-06	6.33658	0.736407	0.22819	3.22717	0.00125022	0.00977053	7.34898	0.447208	0.179981	2.48476	0.012964	0.0368094
GOLGA6L9	4.27762	0.600629	0.24645	2.43712	0.0148046	0.0777164	3.9608	0.72177	0.195867	3.68501	0.000228694	0.000844542	4.40592	0.927339	0.245175	3.78236	0.000155347	0.00186313	4.13868	1.10746	0.193476	5.72401	1.04041e-08	2.40835e-07
MCTS1	3.72797	0.600232	0.247689	2.42333	0.015379	0.0798365	3.63936	0.481604	0.201862	2.3858	0.0170419	0.0346057	4.07435	0.623799	0.246309	2.53259	0.0113224	0.0519616	4.1208	0.675598	0.179188	3.77033	0.00016303	0.00101024
SHFL	6.7047	0.599799	0.258685	2.31864	0.0204143	0.0949332	6.31419	0.722689	0.249689	2.89435	0.00379942	0.00960247	7.43319	0.666228	0.263647	2.52697	0.0115052	0.0525463	8.16797	0.602726	0.231648	2.6019	0.00927088	0.0281808
ATXN7L3B	4.60829	0.599776	0.259025	2.31552	0.0205846	0.0955011	3.80262	0.977445	0.208315	4.69215	2.70344e-06	1.61293e-05	4.89771	0.681836	0.248198	2.74715	0.00601157	0.032557	5.14985	0.780558	0.179175	4.35641	1.32215e-05	0.000121793
TRPM4	3.65623	0.598753	0.254459	2.35304	0.0186208	0.0895284	3.25855	0.717465	0.208625	3.43901	0.000583843	0.00192204	3.90297	0.700019	0.262518	2.66655	0.00766336	0.0390258	4.08422	0.698248	0.185675	3.76059	0.00016951	0.00104387
SACM1L	4.39567	0.598557	0.240673	2.48702	0.0128818	0.0712576	3.73207	0.910741	0.194751	4.67645	2.91887e-06	1.73392e-05	4.84217	0.581874	0.240006	2.42441	0.0153332	0.0648759	4.9051	0.745936	0.182289	4.09205	4.27578e-05	0.000326151
FYN	7.47275	0.596705	0.246389	2.4218	0.015444	0.0800432	5.41538	1.26053	0.205273	6.14075	8.21311e-10	9.60422e-09	7.91189	0.551912	0.248768	2.21858	0.0265152	0.0975195	7.38828	0.915889	0.207199	4.42033	9.85516e-06	9.49524e-05
H6PD	4.2259	0.595649	0.246169	2.41968	0.0155343	0.0802547	3.32263	1.04862	0.209696	5.0007	5.71239e-07	3.91202e-06	4.71213	0.607386	0.243633	2.49304	0.0126655	0.0563703	4.71886	0.688405	0.180612	3.81152	0.000138117	0.000883724
PTPN1	5.15953	0.594075	0.229366	2.59008	0.00959543	0.0588867	3.62589	1.49656	0.195408	7.65867	1.87867e-14	4.6922e-13	5.2742	0.817836	0.224845	3.63733	0.000275477	0.00292335	5.11626	0.955463	0.197541	4.83679	1.31954e-06	1.6549e-05
CHMP6	4.66194	0.593827	0.25369	2.34076	0.0192445	0.091238	3.9652	0.975647	0.190331	5.12606	2.95873e-07	2.14746e-06	4.64443	1.20491	0.24978	4.8239	1.4078e-06	4.29175e-05	4.86924	1.01723	0.187062	5.43795	5.38981e-08	1.01501e-06
KAT2A	3.96181	0.592451	0.241262	2.45563	0.0140637	0.0753187	3.32282	0.881727	0.21304	4.13879	3.49144e-05	0.000161219	3.77002	1.00097	0.266781	3.75204	0.000175402	0.00204988	3.96292	0.892576	0.189256	4.71625	2.40235e-06	2.7947e-05
KCMF1	5.2659	0.591452	0.247763	2.38716	0.0169789	0.0846763	4.08889	1.26394	0.206095	6.13282	8.63354e-10	1.00695e-08	5.55297	0.763354	0.230763	3.30796	0.000939771	0.00785006	5.07329	1.10173	0.186948	5.89322	3.78738e-09	9.71551e-08
B3GAT3	5.00131	0.590321	0.242024	2.4391	0.0147238	0.0774916	4.25104	1.03073	0.203593	5.06269	4.13382e-07	2.91264e-06	5.59167	0.620759	0.233086	2.66322	0.00773975	0.0393327	5.41406	0.87265	0.195817	4.45647	8.33221e-06	8.21429e-05
CNTN1	4.43505	0.589243	0.247367	2.38206	0.0172162	0.0854824	3.73157	0.696428	0.209252	3.32817	0.000874188	0.00271971	4.47778	0.858359	0.276017	3.1098	0.00187213	0.0135002	4.351	0.826667	0.196958	4.19717	2.70269e-05	0.000221295
MYLIP	9.59274	0.589149	0.228787	2.5751	0.010021	0.0604583	7.60223	1.02904	0.194678	5.28588	1.25101e-07	9.74627e-07	9.99676	0.613872	0.221423	2.77239	0.00556459	0.0307813	10.2766	0.690845	0.197289	3.50169	0.000462313	0.00242212
GPRC5C	5.17191	0.588965	0.25621	2.29876	0.0215185	0.0984046	4.36327	0.906774	0.205313	4.41655	1.00289e-05	5.28661e-05	5.14962	0.994843	0.251311	3.95861	7.53877e-05	0.00102709	5.68956	0.821382	0.193979	4.23439	2.29171e-05	0.00019324
FBXO8	3.92721	0.588641	0.252569	2.33062	0.0197736	0.0929962	4.19365	0.539268	0.221608	2.43344	0.0149562	0.0309628	4.66648	0.545563	0.229068	2.38166	0.0172346	0.0708209	4.53751	0.849216	0.195668	4.34009	1.42426e-05	0.000129593
MEX3D	4.70311	0.587097	0.233249	2.51704	0.0118344	0.0675807	3.97315	0.930493	0.192696	4.8288	1.37357e-06	8.69615e-06	5.31087	0.555721	0.229255	2.42403	0.0153494	0.0649137	4.96514	0.849872	0.188669	4.50456	6.65099e-06	6.74325e-05
STRN4	4.86197	0.585739	0.242983	2.41061	0.0159257	0.0814741	4.05805	0.995574	0.199852	4.98157	6.30717e-07	4.27177e-06	4.92273	0.949516	0.24781	3.83163	0.000127298	0.00158425	4.82876	1.01797	0.186083	5.47053	4.4869e-08	8.63208e-07
EIF6	4.66406	0.584075	0.233528	2.5011	0.012381	0.0695439	3.87657	0.995715	0.196528	5.06654	4.05119e-07	2.85816e-06	4.68336	0.913133	0.243197	3.75471	0.000173546	0.00203485	5.304	0.630056	0.189399	3.32661	0.000879092	0.00414207
RCBTB1	4.9144	0.583687	0.242838	2.40361	0.0162343	0.0824771	4.15748	0.831359	0.19821	4.19434	2.73663e-05	0.000129656	5.32526	0.515208	0.221533	2.32565	0.0200371	0.0792334	5.89815	0.519195	0.18927	2.74314	0.00608539	0.0200308
BEX3	5.60593	0.582484	0.222661	2.61601	0.00889644	0.0559621	5.08868	0.805051	0.183053	4.39791	1.093e-05	5.71097e-05	6.16101	0.702974	0.232631	3.02184	0.00251242	0.0169786	5.82575	0.977957	0.172162	5.68046	1.34336e-08	3.02493e-07
RABEP2	4.14764	0.582055	0.2367	2.45904	0.0139309	0.0748775	3.60591	0.757732	0.194377	3.89827	9.6882e-05	0.000399283	4.49353	0.639136	0.24025	2.66029	0.00780729	0.0395555	4.49875	0.829991	0.189737	4.37444	1.21745e-05	0.000113497
BBS2	4.13632	0.581628	0.232043	2.50655	0.0121915	0.0687832	3.34684	0.994547	0.202798	4.90413	9.38435e-07	6.15488e-06	4.49262	0.589074	0.241204	2.44222	0.0145971	0.0624279	4.67931	0.663012	0.190473	3.48087	0.000499781	0.00258126
ZFR	5.28043	0.581497	0.236172	2.46217	0.0138098	0.0744403	3.93318	1.13902	0.20139	5.65577	1.55151e-08	1.41604e-07	5.58747	0.544151	0.233948	2.32595	0.020021	0.0791871	5.26856	0.893014	0.177538	5.02998	4.90521e-07	6.97612e-06
FOXO3	6.4816	0.581219	0.244522	2.37696	0.017456	0.0860658	5.21559	1.02729	0.178691	5.74898	8.97829e-09	8.54375e-08	6.71409	0.673373	0.207555	3.24431	0.00117736	0.00932789	6.64622	0.892168	0.17451	5.11241	3.18082e-07	4.77499e-06
PANK2	5.41585	0.579978	0.235517	2.46258	0.0137942	0.0744117	4.30041	1.32451	0.191173	6.92833	4.25827e-12	7.34408e-11	5.51021	1.13543	0.24014	4.7282	2.26523e-06	6.24391e-05	5.23963	1.28512	0.205772	6.24536	4.22824e-10	1.34414e-08
SAMD4B	5.63825	0.577594	0.233988	2.46848	0.013569	0.0735254	4.88583	0.746238	0.185828	4.01575	5.92583e-05	0.000258104	5.82651	0.812267	0.227653	3.56801	0.000359702	0.00360592	5.61684	0.921958	0.174485	5.28389	1.26467e-07	2.13581e-06
NDUFB7	11.8438	0.575744	0.228177	2.52323	0.0116282	0.0668713	9.2931	1.24872	0.180026	6.93629	4.02523e-12	6.96235e-11	14.079	0.398494	0.164699	2.41953	0.0155405	0.0655975	12.4566	0.955119	0.15509	6.1585	7.34374e-10	2.2198e-08
CLNS1A	4.25958	0.572984	0.247379	2.31622	0.0205462	0.0954006	3.5587	0.941008	0.215301	4.37066	1.23874e-05	6.38636e-05	4.16873	0.910857	0.255599	3.56361	0.000365788	0.0036546	4.85309	0.626409	0.20441	3.06448	0.00218049	0.00874256
STXBP3	4.38668	0.572725	0.238717	2.39918	0.0164318	0.0832038	4.14869	0.683394	0.208676	3.2749	0.001057	0.00321389	4.88693	0.519033	0.231254	2.24443	0.0248045	0.0927972	4.62841	0.870542	0.184128	4.72792	2.26826e-06	2.66133e-05
CHMP1B	5.21982	0.572529	0.223774	2.55851	0.0105122	0.0623874	4.27655	0.98169	0.183761	5.3422	9.1825e-08	7.33653e-07	5.51388	0.749759	0.222038	3.37672	0.000733554	0.00642229	5.84481	0.706663	0.172813	4.08916	4.32929e-05	0.000329897
RAP2B	6.17868	0.569925	0.223235	2.55303	0.0106791	0.0630354	5.27708	0.992838	0.187157	5.30484	1.12773e-07	8.85939e-07	6.39274	0.827856	0.222425	3.72195	0.000197689	0.00224569	6.27482	1.0322	0.176485	5.84866	4.95537e-09	1.23947e-07
TOP1	5.7432	0.568323	0.235373	2.41457	0.0157539	0.0808735	4.5089	1.0526	0.189369	5.55846	2.72166e-08	2.38385e-07	6.02755	0.550643	0.214773	2.56383	0.0103523	0.0486876	6.07814	0.814004	0.173807	4.68337	2.82192e-06	3.21162e-05
MICOS13	6.09839	0.565719	0.231862	2.43989	0.0146916	0.0774492	4.50027	1.16426	0.184408	6.31353	2.72748e-10	3.52203e-09	6.54365	0.607563	0.236323	2.5709	0.0101434	0.0479328	6.22188	0.891378	0.197841	4.50553	6.62087e-06	6.72391e-05
RNF44	5.25493	0.564503	0.239072	2.36122	0.0182147	0.0881209	4.94393	0.748161	0.187784	3.98416	6.77182e-05	0.00029069	5.76394	0.730051	0.234058	3.1191	0.00181406	0.0131887	6.27858	0.638863	0.177034	3.6087	0.00030773	0.00172635
HABP4	6.41461	0.563672	0.225388	2.5009	0.0123879	0.0695575	5.18999	1.22935	0.181445	6.77535	1.24105e-11	2.00287e-10	6.96997	0.889065	0.225144	3.94887	7.85201e-05	0.00106408	7.44467	0.74961	0.181895	4.12112	3.77038e-05	0.000293245
ZDHHC8	5.44161	0.563589	0.239175	2.35638	0.0184538	0.0889956	4.00663	1.40933	0.201604	6.99061	2.73699e-12	4.85176e-11	5.95841	0.656733	0.214772	3.05782	0.00222955	0.0154835	5.7697	0.983138	0.187182	5.25231	1.50205e-07	2.4789e-06
TCEA2	6.08701	0.562956	0.236547	2.37988	0.0173181	0.085704	4.74771	1.19827	0.19215	6.23611	4.48598e-10	5.55545e-09	6.42845	0.951872	0.233583	4.07509	4.59974e-05	0.000691667	6.44487	0.966527	0.180739	5.34764	8.91079e-08	1.57967e-06
NOP56	5.31465	0.562742	0.232596	2.4194	0.0155462	0.080265	4.76726	0.760533	0.191649	3.96837	7.23665e-05	0.000308366	5.67423	0.729192	0.227084	3.21111	0.00132223	0.0102257	5.80495	0.819447	0.183994	4.45365	8.44216e-06	8.29061e-05
BCL2L13	4.96052	0.561193	0.243959	2.30035	0.0214281	0.0980624	3.69718	1.2749	0.195364	6.52575	6.76602e-11	9.6759e-10	5.45013	0.566425	0.228187	2.48229	0.0130543	0.0576893	5.75536	0.610249	0.214221	2.84869	0.00439001	0.0154849
EIF2B4	5.36528	0.559576	0.219334	2.55125	0.0107337	0.0632391	4.14369	0.948076	0.19377	4.89279	9.94147e-07	6.49638e-06	5.50293	0.606892	0.22175	2.73682	0.00620354	0.0333993	5.75092	0.671288	0.201979	3.32356	0.000888773	0.00417885
IRF3	9.22443	0.555623	0.232366	2.39116	0.0167954	0.0842248	6.86144	1.37683	0.172708	7.97202	1.56099e-15	4.66285e-14	9.00965	1.20924	0.198694	6.08594	1.15813e-09	1.12251e-07	8.13153	1.41779	0.155672	9.10757	8.42478e-20	1.71179e-17
SCAMP1	5.72021	0.549582	0.221246	2.48403	0.0129904	0.071592	4.13026	1.29673	0.192502	6.73621	1.62572e-11	2.56109e-10	6.25708	0.657323	0.220653	2.97899	0.00289199	0.0187617	6.16947	0.872719	0.175004	4.98684	6.13758e-07	8.47196e-06
SSBP3	9.56458	0.548913	0.224232	2.44797	0.0143662	0.0763431	6.94148	1.23386	0.177205	6.9629	3.33346e-12	5.84519e-11	10.1234	0.617001	0.233819	2.6388	0.00832005	0.0413605	9.30389	1.01342	0.188242	5.38363	7.29965e-08	1.3203e-06
PHF10	5.42811	0.545918	0.221532	2.46428	0.0137287	0.0741483	4.62983	0.920794	0.195795	4.70285	2.56553e-06	1.53785e-05	5.65816	0.626273	0.22426	2.79262	0.00522824	0.0293284	5.75244	0.743725	0.173316	4.29116	1.77741e-05	0.000156227
APBB3	7.39151	0.544975	0.232161	2.3474	0.0189049	0.0903161	5.80588	1.23892	0.177417	6.98311	2.88709e-12	5.10769e-11	7.99883	0.770388	0.208887	3.68805	0.000225976	0.00250878	7.80911	0.976173	0.188438	5.18035	2.21465e-07	3.47677e-06
PIGP	4.73929	0.544666	0.236635	2.30172	0.0213511	0.0978605	3.73179	0.954005	0.205284	4.64725	3.36397e-06	1.97464e-05	4.90377	0.687042	0.243922	2.81664	0.00485282	0.0277389	5.37473	0.587071	0.200229	2.932	0.00336788	0.0125105
CBL	5.1633	0.539206	0.22507	2.39572	0.0165877	0.0835333	4.45435	0.820569	0.184998	4.43556	9.18345e-06	4.87358e-05	5.6937	0.600381	0.214962	2.79296	0.00522276	0.0293178	5.98474	0.667726	0.167457	3.98744	6.67894e-05	0.000480097
CRKL	7.34628	0.538511	0.223983	2.40425	0.0162056	0.0824422	5.93102	1.02389	0.168931	6.06104	1.35246e-09	1.51023e-08	8.04185	0.510278	0.196484	2.59705	0.00940295	0.0454574	8.14474	0.590241	0.171508	3.44147	0.000578557	0.0029246
LEMD3	5.76551	0.534662	0.22218	2.40644	0.0161088	0.0821047	4.64538	0.904471	0.19172	4.71767	2.38561e-06	1.43968e-05	5.773	0.718271	0.220029	3.26444	0.00109679	0.00886281	6.24883	0.664786	0.17226	3.85919	0.000113762	0.000752252
MAPK1IP1L	9.4404	0.53157	0.232004	2.2912	0.0219516	0.0997414	7.15759	1.14298	0.174792	6.53906	6.19076e-11	8.88172e-10	10.0947	0.597352	0.197489	3.02473	0.00248851	0.0168489	10.1987	0.743777	0.179254	4.1493	3.33491e-05	0.000263512
FRY	5.23261	0.530895	0.231593	2.29236	0.0218847	0.0995135	4.39921	1.05503	0.184969	5.70382	1.17149e-08	1.09149e-07	5.72747	0.795763	0.218404	3.64353	0.000268924	0.00287455	6.06065	0.761201	0.183728	4.14309	3.4266e-05	0.000270278
TMEM234	5.58989	0.528857	0.222062	2.38158	0.0172388	0.0854824	4.77357	0.688222	0.195023	3.52893	0.000417239	0.00143364	5.6216	0.666223	0.231499	2.87786	0.00400377	0.023927	6.02763	0.665615	0.172449	3.85979	0.000113486	0.00075071

## Sheet: S3. DEG_low
	IgAN vs Donor control						IgAN vs Minimal change disease						IgAN vs Diabetic nephropathy						IgAN vs Membranous nephropathy
Gene	baseMean	log2FC	lfcSE	stat	pvalue	padj	baseMean	log2FC	lfcSE	stat	pvalue	padj	baseMean	log2FC	lfcSE	stat	pvalue	padj	baseMean	log2FC	lfcSE	stat	pvalue	padj
KRTCAP3	81.8836	-6.30132	0.834921	-7.5472	4.447e-14	7.93078e-10	429.399	-8.40895	0.600038	-14.014	1.27931e-44	1.75492e-41	146.378	-7.25576	0.711902	-10.1921	2.15128e-24	5.48084e-21	154.584	-6.51306	0.683034	-9.53549	1.49178e-21	4.15693e-19
SLC2A14	25.6711	-5.05802	0.803714	-6.29331	3.10768e-10	9.23706e-07	34.4681	-5.31541	0.504656	-10.5327	6.10318e-26	8.99487e-24	22.8969	-5.09354	0.63877	-7.97398	1.5365e-15	7.40592e-13	44.8623	-5.27377	0.612656	-8.60804	7.43171e-18	1.06885e-15
LY6G6F	19.3475	-5.04636	0.777398	-6.49135	8.50713e-11	3.79291e-07	27.8403	-5.25729	0.480815	-10.9341	7.91684e-28	1.55144e-25	17.1177	-4.91574	0.619849	-7.93054	2.18189e-15	9.97737e-13	31.7323	-5.02082	0.568578	-8.83049	1.0422e-18	1.84025e-16
TMEM255A	24.3502	-4.79283	0.812222	-5.90089	3.61557e-09	5.50592e-06	99.136	-6.67262	0.551741	-12.0938	1.1396e-33	4.9567e-31	39.6523	-5.74162	0.651419	-8.81402	1.20732e-18	1.43542e-15	55.1543	-5.40092	0.611543	-8.83162	1.0317e-18	1.83993e-16
DCTPP1	32.1257	-4.68856	0.761828	-6.15435	7.53843e-10	1.6805e-06	60.7746	-5.56618	0.491641	-11.3216	1.02542e-29	2.53977e-27	56.0024	-5.85081	0.604286	-9.6822	3.58922e-22	6.56187e-19	73.0775	-5.42609	0.572721	-9.47422	2.68752e-21	7.37373e-19
CATSPERE	14.9917	-4.4051	0.747025	-5.89686	3.70478e-09	5.50592e-06	28.7227	-4.9856	0.483815	-10.3048	6.70516e-25	7.97154e-23	16.1994	-4.52026	0.603267	-7.49297	6.7333e-14	2.22374e-11	34.3876	-4.82972	0.574267	-8.41024	4.09169e-17	5.06744e-15
BNC1	16.3294	-4.30042	0.728527	-5.90289	3.57183e-09	5.50592e-06	25.4307	-4.65538	0.473892	-9.8237	8.9014e-23	8.0578e-21	5.74202	-2.68314	0.466492	-5.75175	8.8326e-09	6.37735e-07	23.4431	-4.11922	0.533065	-7.72742	1.09748e-14	8.32874e-13
DRD2	16.435	-4.06102	0.734853	-5.5263	3.27052e-08	2.16782e-05	56.7937	-5.84244	0.506	-11.5463	7.70389e-31	2.32853e-28	29.0577	-5.24977	0.613822	-8.5526	1.20351e-17	1.07317e-14	37.1719	-4.81418	0.576425	-8.3518	6.72325e-17	7.88832e-15
WDR62	14.9884	-3.97495	0.720612	-5.51607	3.46666e-08	2.20801e-05	42.2454	-5.28903	0.503694	-10.5005	8.59306e-26	1.22592e-23	24.6609	-4.88244	0.591914	-8.24857	1.603e-16	9.52929e-14	36.5294	-4.66229	0.563282	-8.27701	1.26304e-16	1.41668e-14
SELENOT	70.2244	-3.87158	0.70366	-5.50206	3.75386e-08	2.30849e-05	752.754	-7.59078	0.554562	-13.6879	1.19927e-42	1.14278e-39	172.933	-5.84978	0.616193	-9.49342	2.23579e-21	3.62483e-18	238.496	-5.51184	0.60185	-9.15817	5.27862e-20	1.10752e-17
RNASE13	13.5781	-3.74595	0.704242	-5.31912	1.04269e-07	4.04244e-05	23.889	-4.2422	0.442493	-9.58704	9.0646e-22	7.1844e-20	18.3975	-4.20886	0.597414	-7.04513	1.85286e-12	4.18277e-10	22.2299	-3.70848	0.52473	-7.06742	1.57846e-12	8.35321e-11
DSC2	15.9624	-3.59888	0.703229	-5.11765	3.09373e-07	7.66299e-05	68.7154	-5.77022	0.520691	-11.0819	1.5365e-28	3.30125e-26	17.0136	-4.09091	0.503174	-8.13021	4.28536e-16	2.31591e-13	34.3705	-4.35354	0.498226	-8.73807	2.37123e-18	3.87968e-16
TXNDC16	14.3759	-3.56245	0.671804	-5.30282	1.1403e-07	4.24307e-05	16.9153	-3.83222	0.427356	-8.9673	3.03885e-19	1.64217e-17	6.58368	-2.68256	0.462154	-5.80449	6.45641e-09	4.79765e-07	15.9986	-3.33779	0.466271	-7.15846	8.15866e-13	4.54692e-11
PPM1J	13.9062	-3.5147	0.684217	-5.13682	2.79429e-07	7.43781e-05	22.8372	-4.02374	0.430638	-9.34366	9.30585e-21	6.2154e-19	5.97178	-2.17515	0.49577	-4.3874	1.14711e-05	0.000231637	17.6676	-3.21214	0.507711	-6.32671	2.50438e-10	8.34824e-09
TNRC6A	47.3562	-3.43211	0.653179	-5.25447	1.48449e-07	4.88546e-05	49.4686	-3.73214	0.428021	-8.71952	2.79376e-18	1.29743e-16	26.0521	-3.07708	0.442798	-6.94917	3.67438e-12	7.61965e-10	68.2047	-3.80759	0.527977	-7.21165	5.52778e-13	3.21115e-11
DMAP1	28.5357	-3.4172	0.701535	-4.87103	1.11015e-06	0.000179986	40.7087	-4.10922	0.464564	-8.84533	9.12611e-19	4.5082e-17	19.242	-3.32254	0.518514	-6.40781	1.47622e-10	1.90774e-08	45.0566	-3.85235	0.542375	-7.10274	1.22312e-12	6.67067e-11
AMN	10.4866	-3.39852	0.691051	-4.9179	8.7478e-07	0.000148579	20.0496	-4.19675	0.429165	-9.77888	1.38739e-22	1.22482e-20	14.3013	-4.05862	0.551497	-7.35927	1.84919e-13	5.23467e-11	24.3839	-4.07326	0.504327	-8.07662	6.65885e-16	6.38462e-14
DIRC1	8.31878	-3.35871	0.666535	-5.03906	4.67821e-07	9.98907e-05	19.6178	-4.29391	0.453159	-9.47552	2.6544e-21	1.93208e-19	9.92039	-3.61883	0.548532	-6.59729	4.18738e-11	6.17171e-09	17.4872	-3.70652	0.505487	-7.33257	2.25778e-13	1.43293e-11
ANKRD40CL	10.2944	-3.35741	0.689633	-4.8684	1.12506e-06	0.00018076	13.0796	-3.59472	0.429892	-8.36191	6.17099e-17	2.33646e-15	10.8036	-3.64332	0.556375	-6.54832	5.81876e-11	8.33505e-09	17.7531	-3.62676	0.525532	-6.90113	5.15912e-12	2.42126e-10
WEE2	7.78922	-3.35593	0.66543	-5.04324	4.57714e-07	9.97655e-05	10.7878	-3.73923	0.427117	-8.75459	2.04839e-18	9.66374e-17	8.55723	-3.71639	0.57378	-6.47704	9.35403e-11	1.24492e-08	12.185	-3.46845	0.531493	-6.52586	6.76112e-11	2.53315e-09
ATCAY	7.93828	-3.3509	0.684392	-4.89617	9.77203e-07	0.00016441	18.0436	-4.35642	0.448968	-9.70318	2.92259e-22	2.46534e-20	11.1633	-3.99459	0.584626	-6.83272	8.33184e-12	1.50091e-09	16.1255	-3.7692	0.52038	-7.24316	4.38333e-13	2.60575e-11
SUSD1	12.9954	-3.33546	0.676171	-4.93286	8.1034e-07	0.000143085	2.61144	-0.502008	0.252874	-1.98521	0.0471212	0.0820778	3.52906	-1.23598	0.316736	-3.90226	9.52991e-05	0.00124693	3.7409	-0.812181	0.228971	-3.54708	0.000389523	0.00210635
KLLN	9.39834	-3.29806	0.678822	-4.85851	1.18274e-06	0.000186283	28.1576	-5.05611	0.504455	-10.0229	1.20887e-23	1.21795e-21	19.0643	-4.86427	0.627742	-7.74884	9.27387e-15	3.59544e-12	24.7206	-4.44466	0.552542	-8.04403	8.69317e-16	8.15968e-14
CNFN	9.47153	-3.28406	0.641588	-5.11865	3.07732e-07	7.66299e-05	19.2485	-4.24713	0.447194	-9.49728	2.15434e-21	1.59576e-19	7.59446	-3.15556	0.549558	-5.74201	9.35613e-09	6.59515e-07	18.1097	-3.73638	0.528069	-7.07556	1.48845e-12	7.94763e-11
ZNF772	6.45541	-3.19042	0.637012	-5.00842	5.488e-07	0.000112498	20.6469	-4.5101	0.464821	-9.70289	2.93081e-22	2.46534e-20	8.20938	-3.46536	0.539594	-6.42216	1.34355e-10	1.74897e-08	15.2316	-3.63294	0.50525	-7.19039	6.4606e-13	3.6811e-11
SERPINA10	5.5851	-3.061	0.666449	-4.593	4.36922e-06	0.00044023	3.8017	-1.8418	0.317166	-5.80707	6.35774e-09	6.22953e-08	2.24813	-1.11066	0.364613	-3.04615	0.00231794	0.0159431	3.09486	-1.14629	0.298898	-3.83508	0.000125525	0.000815228
LCOR	15.6436	-2.98534	0.624342	-4.78158	1.73921e-06	0.00023147	24.805	-3.63151	0.421681	-8.61199	7.18005e-18	3.13828e-16	8.46403	-2.19584	0.430992	-5.09485	3.49026e-07	1.36204e-05	24.6145	-3.20983	0.481631	-6.66449	2.65584e-11	1.09639e-09
FAM237B	5.55298	-2.97296	0.623232	-4.77023	1.84016e-06	0.000238193	17.0754	-4.36951	0.441114	-9.90562	3.93517e-23	3.79329e-21	9.10594	-3.79094	0.530792	-7.14204	9.19579e-13	2.21619e-10	14.4173	-3.71014	0.506867	-7.31974	2.48446e-13	1.54922e-11
H2AP	7.20192	-2.94883	0.651402	-4.5269	5.98544e-06	0.000537277	22.9098	-4.45152	0.446557	-9.96855	2.09253e-23	2.06167e-21	12.1281	-3.8509	0.572895	-6.72182	1.79465e-11	2.90961e-09	15.5618	-3.44499	0.534872	-6.44078	1.18862e-10	4.22269e-09
ITIH6	8.71975	-2.94619	0.667451	-4.41409	1.01437e-05	0.000720351	4.34013	-1.83813	0.324945	-5.65675	1.54264e-08	1.41004e-07	3.60233	-1.7038	0.38357	-4.44195	8.91462e-06	0.000187259	5.21307	-1.69363	0.371126	-4.56348	5.03122e-06	5.31872e-05
CAMSAP3	12.0386	-2.94258	0.65904	-4.46495	8.0088e-06	0.000620996	47.8022	-5.0378	0.486163	-10.3624	3.67801e-25	4.685e-23	18.1436	-3.95453	0.591769	-6.68256	2.34807e-11	3.67329e-09	27.2257	-3.79042	0.535289	-7.08108	1.43037e-12	7.7067e-11
LZTFL1	11.7024	-2.87819	0.632404	-4.55118	5.33449e-06	0.000490388	22.1116	-3.89418	0.41487	-9.38652	6.20164e-21	4.22114e-19	17.4587	-3.89879	0.498318	-7.8239	5.12122e-15	2.124e-12	22.6536	-3.51603	0.497461	-7.06794	1.57247e-12	8.35321e-11
ALG8	8.01975	-2.86212	0.636553	-4.49627	6.91553e-06	0.000581753	13.6569	-3.67944	0.412015	-8.93035	4.24653e-19	2.24049e-17	9.58795	-3.4926	0.563147	-6.20194	5.57707e-10	5.95578e-08	14.5559	-3.36822	0.526968	-6.3917	1.64049e-10	5.69193e-09
UGGT2	7.20061	-2.81672	0.626207	-4.49806	6.85767e-06	0.000579619	8.7018	-2.90022	0.409228	-7.08704	1.37006e-12	2.56642e-11	4.47736	-2.08325	0.468201	-4.44947	8.6082e-06	0.00018211	5.71802	-1.81717	0.411481	-4.41617	1.00467e-05	9.643e-05
TMEM182	6.00059	-2.81301	0.613584	-4.58455	4.54965e-06	0.00044338	14.874	-4.09453	0.431487	-9.48934	2.32504e-21	1.71333e-19	9.51603	-3.76517	0.56243	-6.69447	2.16459e-11	3.41622e-09	14.537	-3.63539	0.488095	-7.44813	9.46746e-14	6.46907e-12
ZNF230	4.74496	-2.80351	0.616258	-4.54924	5.38394e-06	0.000492396	10.7033	-3.6151	0.396372	-9.12048	7.4791e-20	4.34446e-18	6.69043	-3.19874	0.541571	-5.90641	3.4964e-09	2.86031e-07	9.49288	-2.99184	0.485806	-6.15851	7.34334e-10	2.2198e-08
DPH3	11.0635	-2.79876	0.564097	-4.96149	6.99534e-07	0.000132718	26.3768	-3.74396	0.409628	-9.1399	6.25086e-20	3.71572e-18	13.0512	-2.97792	0.496067	-6.00306	1.93636e-09	1.71806e-07	21.0617	-2.98287	0.439159	-6.79223	1.10415e-11	4.90575e-10
GPR33	5.02536	-2.75475	0.57549	-4.78679	1.69467e-06	0.000230263	8.98496	-3.35331	0.413262	-8.11425	4.88809e-16	1.58778e-14	4.37683	-2.52671	0.476595	-5.30158	1.14804e-07	5.40217e-06	7.75165	-2.71375	0.449279	-6.04023	1.53895e-09	4.33581e-08
MDGA2	6.19012	-2.7248	0.571304	-4.76945	1.84729e-06	0.000238193	4.58682	-2.06669	0.330759	-6.24833	4.14863e-10	5.1736e-09	4.50953	-2.34797	0.467188	-5.02575	5.01481e-07	1.844e-05	5.653	-2.00477	0.393075	-5.10021	3.3928e-07	5.05913e-06
HMGA2	11.863	-2.6679	0.565441	-4.71827	2.37864e-06	0.000285594	31.1321	-3.84031	0.444214	-8.64517	5.37254e-18	2.40725e-16	33.1519	-4.29953	0.577408	-7.44627	9.60179e-14	3.00418e-11	24.6841	-3.0667	0.485467	-6.317	2.66694e-10	8.84056e-09
METAP1D	6.75946	-2.66698	0.598005	-4.45979	8.20401e-06	0.000626708	4.14971	-1.57847	0.281878	-5.59982	2.14575e-08	1.90374e-07	3.0972	-1.22197	0.352976	-3.4619	0.000536372	0.00500466	3.8396	-1.06263	0.330464	-3.21556	0.00130189	0.00572292
RAET1L	17.9259	-2.64943	0.577882	-4.58471	4.54611e-06	0.00044338	24.7113	-2.83006	0.419701	-6.74304	1.55109e-11	2.46529e-10	21.5763	-2.92397	0.525265	-5.56666	2.59668e-08	1.55923e-06	27.8869	-2.58516	0.4869	-5.30943	1.09968e-07	1.88937e-06
AKNAD1	6.92336	-2.62593	0.603472	-4.35137	1.35287e-05	0.000857517	11.5267	-2.98268	0.369021	-8.08267	6.33634e-16	1.99639e-14	9.90414	-3.0489	0.555736	-5.48624	4.10588e-08	2.30991e-06	12.8072	-2.70512	0.488136	-5.54174	2.99476e-08	6.08298e-07
FBXO27	5.26502	-2.5904	0.621291	-4.16937	3.05439e-05	0.00151834	5.47073	-2.76044	0.346344	-7.97022	1.58394e-15	4.71558e-14	2.918	-1.99183	0.412506	-4.82861	1.37488e-06	4.20767e-05	5.01369	-2.20893	0.398042	-5.54951	2.86476e-08	5.86568e-07
DYRK4	7.31046	-2.59028	0.608811	-4.25466	2.09365e-05	0.00118912	13.6329	-3.43423	0.416035	-8.25467	1.52325e-16	5.43283e-15	7.76061	-2.86655	0.515612	-5.5595	2.70556e-08	1.61374e-06	16.3958	-3.28506	0.501553	-6.54978	5.76211e-11	2.19576e-09
FBXO10	9.97007	-2.58793	0.582492	-4.44286	8.87694e-06	0.00066444	24.6946	-3.71794	0.404969	-9.1808	4.2791e-20	2.58012e-18	14.4525	-3.23414	0.474912	-6.80996	9.76237e-12	1.69031e-09	20.325	-3.0106	0.474075	-6.35047	2.14661e-10	7.20953e-09
INSIG1	13.6083	-2.57191	0.616468	-4.17201	3.0193e-05	0.00151254	21.46	-3.4355	0.384722	-8.92983	4.26669e-19	2.24448e-17	7.09919	-1.91969	0.357666	-5.36727	7.99386e-08	3.9491e-06	21.5748	-3.03181	0.454361	-6.67268	2.51172e-11	1.04415e-09
CBLN2	6.36523	-2.55039	0.638207	-3.99619	6.43706e-05	0.00234456	12.2275	-3.39196	0.41501	-8.1732	3.00314e-16	1.01622e-14	8.10428	-3.07656	0.541039	-5.6864	1.29743e-08	8.63372e-07	11.4611	-2.87575	0.504497	-5.70023	1.19644e-08	2.72507e-07
ZNF114	9.28312	-2.52531	0.621612	-4.06251	4.85469e-05	0.0019949	12.9503	-3.00306	0.398058	-7.54426	4.54864e-14	1.07296e-12	5.75266	-1.91848	0.472924	-4.05663	4.97861e-05	0.000733789	16.5106	-2.94736	0.491067	-6.00196	1.94955e-09	5.33255e-08
CYTL1	5.67143	-2.50471	0.62115	-4.03238	5.52142e-05	0.00215468	8.82922	-3.03368	0.400934	-7.56653	3.83319e-14	9.11431e-13	5.9019	-2.69367	0.515252	-5.22787	1.71478e-07	7.55097e-06	9.33119	-2.68864	0.485278	-5.5404	3.01779e-08	6.10888e-07
VSIG1	4.33499	-2.49822	0.60673	-4.11753	3.82962e-05	0.00173344	8.52748	-3.30751	0.397073	-8.32972	8.10321e-17	3.01051e-15	4.87237	-2.72907	0.500537	-5.45227	4.97303e-08	2.66334e-06	6.51889	-2.48024	0.448247	-5.5332	3.14433e-08	6.34343e-07
SOCS4	8.00844	-2.47299	0.562442	-4.39687	1.09822e-05	0.0007562	13.2822	-3.06428	0.373076	-8.21357	2.14713e-16	7.4205e-15	8.96274	-2.75451	0.453016	-6.08039	1.19894e-09	1.14957e-07	11.9403	-2.48926	0.401799	-6.19528	5.81804e-10	1.79825e-08
SATB2	6.84886	-2.46666	0.591487	-4.17026	3.04246e-05	0.00151834	13.2071	-3.62546	0.399357	-9.07825	1.10338e-19	6.28645e-18	10.2855	-3.58878	0.541998	-6.62139	3.55835e-11	5.37794e-09	13.2337	-3.21133	0.477413	-6.72652	1.73766e-11	7.4494e-10
APOLD1	7.51874	-2.46354	0.580738	-4.24208	2.21461e-05	0.00123038	2.57718	-0.870343	0.267345	-3.2555	0.00113192	0.00341087	2.71586	-0.925318	0.311733	-2.9683	0.00299449	0.0192752	3.01853	-0.721486	0.259748	-2.77763	0.00547561	0.0183798
CCDC43	8.30609	-2.45697	0.588386	-4.17578	2.96971e-05	0.0014961	17.3552	-3.81021	0.40415	-9.42771	4.19128e-21	2.96599e-19	11.4676	-3.52729	0.515889	-6.83731	8.06959e-12	1.4986e-09	15.3911	-3.22016	0.459443	-7.00884	2.40298e-12	1.20379e-10
PARP1	17.7094	-2.45532	0.554735	-4.42611	9.59486e-06	0.000704176	32.9483	-3.48998	0.433526	-8.05024	8.26343e-16	2.56281e-14	9.903	-1.778	0.452249	-3.93147	8.44284e-05	0.0011321	26.3747	-2.73803	0.453581	-6.03649	1.57503e-09	4.43046e-08
ANAPC2	11.7672	-2.43562	0.559035	-4.35684	1.31956e-05	0.000843476	22.8228	-3.32148	0.397599	-8.35384	6.60776e-17	2.486e-15	17.1699	-3.2211	0.493956	-6.52102	6.98308e-11	9.7294e-09	20.4607	-2.7476	0.482219	-5.69782	1.21347e-08	2.76034e-07
FBXO44	10.813	-2.43379	0.587867	-4.14004	3.4724e-05	0.00162965	13.5316	-2.72904	0.383139	-7.12287	1.05706e-12	2.0161e-11	6.01906	-1.57102	0.448227	-3.50497	0.000456652	0.0043761	13.101	-2.26781	0.431557	-5.25494	1.4807e-07	2.45188e-06
SLC22A9	5.29433	-2.43183	0.616021	-3.94764	7.8925e-05	0.00267587	9.43745	-3.24788	0.384877	-8.43875	3.20741e-17	1.27673e-15	3.95164	-2.11669	0.453233	-4.6702	3.00911e-06	7.93854e-05	7.44906	-2.48314	0.449255	-5.52723	3.25326e-08	6.541e-07
PLEKHF1	4.79491	-2.40406	0.575239	-4.17923	2.92502e-05	0.00148196	10.8736	-3.32735	0.382638	-8.6958	3.44389e-18	1.57474e-16	6.16517	-2.72715	0.492709	-5.53501	3.11207e-08	1.80784e-06	10.6672	-2.85565	0.47949	-5.95559	2.59133e-09	6.89758e-08
PIM2	5.48069	-2.40296	0.577543	-4.16066	3.17324e-05	0.0015512	10.0572	-3.07915	0.382131	-8.05783	7.76612e-16	2.42121e-14	7.15464	-2.84103	0.511573	-5.55353	2.79959e-08	1.6514e-06	12.8264	-3.01877	0.461978	-6.53445	6.38444e-11	2.40211e-09
CPB1	5.08668	-2.39777	0.603709	-3.97172	7.13544e-05	0.00250825	3.39714	-1.58662	0.30367	-5.22483	1.74314e-07	1.31662e-06	2.48511	-1.11645	0.409264	-2.72794	0.00637312	0.034009	3.39765	-1.15896	0.386589	-2.99793	0.00271824	0.0104906
SPATA2	5.5706	-2.39336	0.572554	-4.18014	2.91333e-05	0.00148196	4.16927	-1.77688	0.313793	-5.66257	1.49125e-08	1.36657e-07	3.18326	-1.49003	0.37091	-4.01723	5.88857e-05	0.000839463	4.66111	-1.57176	0.363354	-4.3257	1.5205e-05	0.000136677
ZNF467	5.02615	-2.37739	0.561893	-4.23103	2.3262e-05	0.0012648	8.46577	-2.78247	0.344896	-8.06758	7.17051e-16	2.24336e-14	8.14345	-3.02231	0.523689	-5.77119	7.87137e-09	5.7532e-07	9.38438	-2.5157	0.436539	-5.76282	8.27196e-09	1.96434e-07
C8B	5.18814	-2.36676	0.582091	-4.06595	4.78364e-05	0.0019748	13.2046	-3.80143	0.409756	-9.27729	1.73845e-20	1.1192e-18	7.6441	-3.29547	0.516486	-6.38055	1.76451e-10	2.21607e-08	10.945	-3.09867	0.486831	-6.36499	1.95302e-10	6.63432e-09
MTHFD2L	4.12523	-2.35531	0.562191	-4.18953	2.79538e-05	0.00144501	5.55671	-2.48201	0.340949	-7.27971	3.34535e-13	6.91281e-12	5.32097	-2.70461	0.487234	-5.55094	2.84131e-08	1.66684e-06	6.11814	-2.20794	0.441539	-5.00055	5.71671e-07	7.9837e-06
ZPBP2	4.18585	-2.34908	0.576844	-4.07229	4.65536e-05	0.00194318	7.92577	-3.18272	0.393269	-8.09298	5.82216e-16	1.85074e-14	7.72277	-3.46803	0.548573	-6.3219	2.58367e-10	3.01158e-08	8.39636	-2.8424	0.470196	-6.04513	1.49287e-09	4.2193e-08
RASSF5	11.5168	-2.34845	0.563282	-4.16922	3.05643e-05	0.00151834	28.7478	-3.54847	0.41494	-8.55177	1.21211e-17	5.12215e-16	15.3018	-2.90189	0.479355	-6.05373	1.41525e-09	1.33543e-07	23.5987	-2.82912	0.50332	-5.62092	1.89943e-08	4.10599e-07
VXN	5.23007	-2.33339	0.535206	-4.35981	1.30178e-05	0.000838122	7.0458	-2.82007	0.354106	-7.96391	1.66691e-15	4.95433e-14	6.515	-3.02638	0.484442	-6.24715	4.18017e-10	4.63038e-08	8.28751	-2.67165	0.390997	-6.83293	8.31978e-12	3.74684e-10
STAM2	7.6397	-2.32111	0.547552	-4.23907	2.24449e-05	0.00123288	7.84777	-2.27047	0.353848	-6.41652	1.39425e-10	1.91997e-09	4.75558	-1.65247	0.329801	-5.01052	5.42836e-07	1.94787e-05	6.11578	-1.44546	0.312864	-4.62009	3.83575e-06	4.22003e-05
C1orf216	11.4593	-2.31122	0.565797	-4.0849	4.40966e-05	0.00186355	38.0022	-4.29185	0.434247	-9.88343	4.91198e-23	4.65932e-21	13.167	-3.0039	0.454451	-6.60996	3.84417e-11	5.71308e-09	26.1921	-3.32485	0.471728	-7.04825	1.81181e-12	9.44791e-11
SLC24A5	4.54785	-2.30796	0.580672	-3.97463	7.04873e-05	0.00248433	9.09176	-3.30673	0.401709	-8.23165	1.84651e-16	6.46593e-15	4.14828	-2.35882	0.469784	-5.02108	5.13806e-07	1.87771e-05	9.53874	-2.97714	0.482016	-6.17643	6.55653e-10	2.00565e-08
SAP30	7.61057	-2.29974	0.554752	-4.14554	3.39016e-05	0.00161333	15.0254	-3.34345	0.408601	-8.18268	2.77592e-16	9.46521e-15	11.2774	-3.22946	0.547176	-5.90204	3.59028e-09	2.89077e-07	14.1842	-2.83268	0.472345	-5.99706	2.00921e-09	5.47895e-08
CHST6	4.26359	-2.28949	0.575002	-3.98171	6.84215e-05	0.00244046	7.58682	-3.01841	0.369376	-8.17163	3.04241e-16	1.02756e-14	6.02732	-2.96672	0.517656	-5.73107	9.98009e-09	6.89864e-07	7.52818	-2.58806	0.47176	-5.48597	4.11201e-08	7.97972e-07
BMF	6.24287	-2.25756	0.532589	-4.23884	2.24676e-05	0.00123288	14.6758	-3.57921	0.384552	-9.30748	1.30896e-20	8.58189e-19	8.74239	-3.1154	0.507437	-6.13948	8.27929e-10	8.55005e-08	11.2973	-2.76647	0.472165	-5.85912	4.65317e-09	1.17045e-07
TIGD1	7.38954	-2.25689	0.542438	-4.16065	3.17344e-05	0.0015512	11.8912	-2.82965	0.387815	-7.29639	2.95595e-13	6.18702e-12	10.2037	-2.90576	0.508179	-5.71799	1.07788e-08	7.36513e-07	12.7955	-2.53159	0.449529	-5.63164	1.78501e-08	3.89167e-07
MANBA	5.79362	-2.25001	0.546694	-4.11566	3.86069e-05	0.00173832	7.94197	-2.75463	0.347167	-7.93458	2.11204e-15	6.17442e-14	6.71102	-2.80817	0.470967	-5.96257	2.48301e-09	2.13923e-07	9.61868	-2.6411	0.449486	-5.87582	4.20745e-09	1.06585e-07
STK32C	5.30821	-2.24879	0.544236	-4.13202	3.59597e-05	0.00165955	10.3931	-3.10689	0.392521	-7.91522	2.46825e-15	7.1455e-14	3.93738	-1.75291	0.427823	-4.09727	4.18045e-05	0.00064105	7.63159	-2.21728	0.46596	-4.75852	1.95021e-06	2.3399e-05
SLC28A2	4.50831	-2.24622	0.561618	-3.99955	6.34618e-05	0.00232578	11.1528	-3.43366	0.402044	-8.54052	1.33623e-17	5.62006e-16	7.03617	-3.03651	0.530367	-5.72529	1.03256e-08	7.08254e-07	9.51404	-2.76252	0.479918	-5.75623	8.60138e-09	2.03715e-07
SPC25	6.89271	-2.24603	0.579881	-3.87326	0.000107389	0.00334612	10.6524	-2.72892	0.35787	-7.62543	2.43214e-14	5.99066e-13	10.0016	-2.96363	0.526576	-5.62811	1.8219e-08	1.16877e-06	12.8363	-2.6202	0.459626	-5.70072	1.19301e-08	2.72074e-07
RDH12	5.02695	-2.24331	0.559211	-4.01157	6.03165e-05	0.0022646	5.63677	-2.72301	0.346833	-7.85109	4.12451e-15	1.14389e-13	4.26741	-2.5768	0.42728	-6.03072	1.63228e-09	1.49282e-07	6.50601	-2.5306	0.375108	-6.74633	1.5163e-11	6.54764e-10
LIPF	5.39386	-2.23842	0.565277	-3.95987	7.49919e-05	0.00258186	10.008	-3.26643	0.388587	-8.40591	4.24547e-17	1.65666e-15	6.19966	-2.83385	0.501026	-5.6561	1.54854e-08	1.01906e-06	10.321	-2.89734	0.464831	-6.23311	4.57265e-10	1.43571e-08
MS4A2	4.68636	-2.21769	0.585215	-3.78954	0.000150929	0.00412832	2.60728	-1.1873	0.279821	-4.24308	2.20475e-05	0.000107278	2.57618	-1.34783	0.343759	-3.92086	8.82323e-05	0.00117253	3.03245	-1.10963	0.323766	-3.42725	0.000609722	0.003051
LILRA6	9.4167	-2.21463	0.534054	-4.14684	3.371e-05	0.00161333	18.1212	-3.14519	0.399495	-7.87293	3.46435e-15	9.74444e-14	12.1277	-2.82716	0.520561	-5.43098	5.60443e-08	2.96586e-06	16.5729	-2.59255	0.460439	-5.63061	1.79577e-08	3.91033e-07
EPYC	6.52052	-2.20884	0.58862	-3.75257	0.000175034	0.00453364	10.6366	-2.86708	0.389567	-7.35966	1.84373e-13	3.97092e-12	4.32402	-1.54959	0.446696	-3.469	0.000522394	0.00489305	8.85326	-2.17164	0.43472	-4.99549	5.86852e-07	8.15478e-06
ASAH2B	4.57786	-2.2054	0.503047	-4.38409	1.16469e-05	0.000783815	7.40372	-2.69828	0.340379	-7.92729	2.23978e-15	6.50522e-14	5.61397	-2.53582	0.454535	-5.57893	2.42005e-08	1.46497e-06	7.35471	-2.26299	0.396764	-5.70361	1.17296e-08	2.68187e-07
MYOT	5.70454	-2.19599	0.544174	-4.03546	5.44946e-05	0.00214065	13.8661	-3.62546	0.38019	-9.53592	1.48569e-21	1.13709e-19	8.67579	-3.2366	0.510148	-6.34443	2.23252e-10	2.70848e-08	11.5295	-2.92351	0.452008	-6.46784	9.94133e-11	3.59622e-09
PROSER2	7.05707	-2.19517	0.523465	-4.19353	2.74651e-05	0.00142387	10.2663	-2.70097	0.353226	-7.64659	2.06383e-14	5.12594e-13	7.99412	-2.60309	0.501245	-5.19324	2.06668e-07	8.8175e-06	12.0877	-2.54189	0.457867	-5.55159	2.83079e-08	5.80948e-07
CA7	4.92199	-2.17227	0.565129	-3.84385	0.000121118	0.00360004	5.68132	-2.19127	0.346611	-6.32198	2.58235e-10	3.35649e-09	4.38037	-1.97915	0.491857	-4.02384	5.72558e-05	0.000819416	5.67039	-1.74747	0.403664	-4.32902	1.49774e-05	0.000135107
OR11G2	2.95372	-2.14811	0.536517	-4.0038	6.23336e-05	0.00231595	5.10065	-2.57586	0.344145	-7.4848	7.16565e-14	1.64037e-12	3.78318	-2.37317	0.477402	-4.971	6.66079e-07	2.3021e-05	4.68556	-2.04566	0.421142	-4.85741	1.18931e-06	1.50533e-05
ZMYM1	6.64074	-2.14396	0.594882	-3.60401	0.000313344	0.00662322	7.96436	-2.31962	0.327411	-7.08474	1.39302e-12	2.60668e-11	6.57879	-2.2671	0.452509	-5.01008	5.44072e-07	1.94839e-05	9.47734	-2.1543	0.45326	-4.7529	2.00523e-06	2.39046e-05
TMEM151B	4.52578	-2.14335	0.52668	-4.06954	4.71051e-05	0.00195821	3.84061	-1.48748	0.288107	-5.16295	2.43085e-07	1.79574e-06	3.55877	-1.58502	0.345469	-4.58804	4.47426e-06	0.000108416	5.27105	-1.61014	0.361331	-4.45613	8.34529e-06	8.21946e-05
FBLN2	2.84494	-2.13493	0.52851	-4.03953	5.35585e-05	0.00212708	3.92905	-2.41718	0.356202	-6.78599	1.15292e-11	1.87079e-10	2.56054	-1.93622	0.469446	-4.12448	3.71577e-05	0.0005818	3.98171	-2.02769	0.408258	-4.9667	6.81029e-07	9.24313e-06
NIT2	6.34757	-2.13258	0.609259	-3.50029	0.000464755	0.00839761	10.7984	-2.95353	0.387485	-7.6223	2.49193e-14	6.12101e-13	4.85727	-1.87415	0.43192	-4.33911	1.43064e-05	0.00027442	9.58963	-2.36077	0.45536	-5.18442	2.16693e-07	3.41387e-06
TOMM40L	4.92938	-2.12846	0.539267	-3.94695	7.91538e-05	0.00267587	9.78875	-2.98998	0.380058	-7.86717	3.62766e-15	1.01544e-13	6.9505	-2.7539	0.484723	-5.68139	1.33606e-08	8.85772e-07	8.42501	-2.33256	0.438224	-5.32275	1.02208e-07	1.77659e-06
AK3	13.3306	-2.11433	0.487498	-4.3371	1.44372e-05	0.000897122	26.5997	-3.22865	0.384053	-8.40678	4.21415e-17	1.65167e-15	22.2177	-3.29206	0.440916	-7.46642	8.24088e-14	2.67214e-11	30.8763	-3.04893	0.449865	-6.77744	1.22326e-11	5.3733e-10
NAA40	4.81411	-2.10866	0.569162	-3.70485	0.000211512	0.00516727	4.09271	-1.68318	0.287942	-5.84554	5.04922e-09	5.0529e-08	3.8158	-1.86269	0.356879	-5.2194	1.79505e-07	7.88497e-06	4.86655	-1.61511	0.313544	-5.15115	2.58899e-07	3.9776e-06
ATAD2B	5.00306	-2.10597	0.523926	-4.0196	5.82964e-05	0.00222149	6.9882	-2.42038	0.344745	-7.02079	2.20615e-12	3.99414e-11	4.41367	-1.89732	0.413314	-4.59051	4.42159e-06	0.000107661	7.00059	-2.02104	0.387233	-5.21919	1.79706e-07	2.90297e-06
TGM5	4.99091	-2.08147	0.533055	-3.9048	9.43015e-05	0.00305471	12.2143	-3.1403	0.417021	-7.53033	5.06121e-14	1.18137e-12	5.41118	-2.07018	0.469171	-4.41241	1.02227e-05	0.000210279	8.31969	-2.12145	0.42663	-4.97259	6.60658e-07	9.00778e-06
ARFRP1	23.088	-2.07685	0.546906	-3.79745	0.000146193	0.00402347	46.6145	-3.32547	0.43299	-7.68025	1.58777e-14	4.01626e-13	40.2797	-3.4554	0.547971	-6.3058	2.86703e-10	3.29875e-08	54.0611	-3.14468	0.509223	-6.17545	6.59771e-10	2.0127e-08
ABCA9	5.61078	-2.05791	0.560127	-3.67401	0.000238769	0.00554454	9.13797	-2.92521	0.380933	-7.67908	1.60241e-14	4.04755e-13	7.83588	-2.99069	0.532206	-5.61941	1.91607e-08	1.21174e-06	9.95898	-2.63116	0.452379	-5.81626	6.01772e-09	1.46243e-07
EIF4A3	3.93929	-2.05504	0.537442	-3.82375	0.000131438	0.00377467	6.78961	-3.06456	0.350459	-8.74441	2.24191e-18	1.05211e-16	5.29227	-3.03792	0.41664	-7.29148	3.06572e-13	8.04029e-11	7.14601	-2.75675	0.399144	-6.90664	4.96265e-12	2.35383e-10
DCDC2B	5.12144	-2.05259	0.554981	-3.69849	0.000216887	0.00524233	10.5498	-3.18072	0.365967	-8.69128	3.58382e-18	1.63037e-16	6.2437	-2.64766	0.480286	-5.51268	3.53414e-08	2.01367e-06	8.29854	-2.39926	0.396358	-6.05326	1.41941e-09	4.0502e-08
GBP1	7.48748	-2.04271	0.517353	-3.94838	7.86806e-05	0.00267274	15.4135	-2.9517	0.400487	-7.37028	1.70276e-13	3.69409e-12	10.3461	-2.61609	0.466826	-5.60399	2.09472e-08	1.30165e-06	15.257	-2.51573	0.419595	-5.99563	2.02703e-09	5.51908e-08
SOCS1	4.15887	-2.04225	0.483865	-4.22071	2.43532e-05	0.00130123	6.32625	-2.4965	0.331811	-7.52388	5.31752e-14	1.23634e-12	5.07353	-2.42006	0.454752	-5.32172	1.02788e-07	4.88834e-06	6.36515	-2.09746	0.419881	-4.99537	5.87245e-07	8.15478e-06
SHISA6	4.96158	-2.03855	0.54014	-3.77411	0.00016058	0.00432595	6.48113	-2.42992	0.355575	-6.83376	8.27198e-12	1.36587e-10	5.38487	-2.40196	0.482357	-4.97964	6.37018e-07	2.22756e-05	8.67777	-2.45662	0.43571	-5.63821	1.71829e-08	3.77853e-07
WFDC8	3.6169	-2.03766	0.576081	-3.5371	0.000404541	0.0076588	6.58391	-2.88873	0.376396	-7.67469	1.65815e-14	4.17652e-13	5.19006	-2.80575	0.514011	-5.45854	4.80076e-08	2.61027e-06	7.4097	-2.63938	0.475449	-5.55135	2.83478e-08	5.81096e-07
KRTAP10-11	3.18205	-2.02426	0.545021	-3.71409	0.000203934	0.0050165	4.41741	-2.37108	0.348863	-6.7966	1.07117e-11	1.74755e-10	2.0059	-1.14287	0.368782	-3.09905	0.00194144	0.0138661	4.76473	-2.07003	0.409633	-5.05337	4.34082e-07	6.25822e-06
MBTD1	8.13894	-2.02107	0.537651	-3.75907	0.000170548	0.00449715	9.43122	-2.22329	0.340666	-6.52631	6.74076e-11	9.64751e-10	9.82081	-2.59445	0.408363	-6.35329	2.10756e-10	2.5744e-08	16.4779	-2.69103	0.426834	-6.30463	2.88891e-10	9.48819e-09
CDC34	10.4439	-2.01626	0.547933	-3.67975	0.000233462	0.00544969	5.04103	-0.641266	0.212454	-3.01838	0.00254133	0.00678538	5.29464	-0.87321	0.269358	-3.24182	0.00118771	0.00939315	6.38191	-0.715003	0.220174	-3.24744	0.00116448	0.00522845
C5orf46	3.24259	-2.01048	0.5352	-3.75651	0.000172302	0.00450562	4.43254	-2.19822	0.349156	-6.29581	3.05806e-10	3.92052e-09	2.87036	-1.68724	0.391797	-4.3064	1.65932e-05	0.000309161	5.01079	-1.98078	0.416613	-4.75448	1.98954e-06	2.37334e-05
VAMP4	9.81373	-2.00134	0.525996	-3.80485	0.000141888	0.00394147	18.3938	-2.64453	0.377839	-6.99909	2.57638e-12	4.57616e-11	6.53662	-0.95261	0.329037	-2.89514	0.00378984	0.0229345	15.6851	-1.97123	0.432245	-4.56045	5.10453e-06	5.38983e-05
CLDN9	4.08427	-1.99485	0.542035	-3.6803	0.00023296	0.00544509	5.16804	-1.97681	0.317039	-6.23522	4.51137e-10	5.57915e-09	3.4698	-1.49386	0.376478	-3.96798	7.24846e-05	0.00099285	4.39695	-1.30665	0.359256	-3.6371	0.000275727	0.00157505
PAX3	4.64538	-1.99136	0.579986	-3.43346	0.000595928	0.0098861	10.3898	-3.28306	0.422925	-7.76274	8.31121e-15	2.15427e-13	3.12423	-1.50847	0.464453	-3.24783	0.00116288	0.00925013	6.9553	-2.24896	0.441199	-5.09739	3.44372e-07	5.13077e-06
RP9	3.98566	-1.98056	0.542586	-3.65022	0.000262017	0.00592544	5.90287	-2.70051	0.360923	-7.48225	7.30634e-14	1.67044e-12	4.569	-2.58143	0.470995	-5.4808	4.23413e-08	2.35265e-06	5.94826	-2.29688	0.40531	-5.66697	1.45345e-08	3.24822e-07
PPP1R3F	3.93267	-1.9631	0.498269	-3.93983	8.15387e-05	0.00271299	5.90649	-2.5205	0.351376	-7.17323	7.32498e-13	1.44179e-11	4.00675	-2.13194	0.458392	-4.65091	3.30467e-06	8.53728e-05	6.49471	-2.25209	0.450787	-4.99589	5.85638e-07	8.15321e-06
IL22RA1	3.45881	-1.95879	0.561264	-3.48997	0.000483084	0.00864124	3.37894	-1.89862	0.30252	-6.27603	3.47326e-10	4.40531e-09	3.20596	-2.00047	0.448014	-4.46521	7.9991e-06	0.000172315	4.1959	-1.78389	0.387899	-4.59885	4.24829e-06	4.61413e-05
MROH2A	4.19635	-1.95735	0.541232	-3.61648	0.000298641	0.00645784	8.59154	-2.9912	0.381612	-7.83834	4.56553e-15	1.24873e-13	6.4849	-2.8437	0.530943	-5.35595	8.51091e-08	4.15846e-06	7.74778	-2.40909	0.445412	-5.40867	6.34944e-08	1.16618e-06
DNAJB8	3.25299	-1.95519	0.505907	-3.86471	0.000111221	0.00339734	7.80508	-3.10327	0.36498	-8.50258	1.85423e-17	7.65426e-16	3.91423	-2.26454	0.463943	-4.88106	1.05517e-06	3.37239e-05	5.74203	-2.21148	0.442716	-4.99526	5.87579e-07	8.15478e-06
TF	4.43917	-1.95402	0.542581	-3.60134	0.000316583	0.00664229	4.14055	-1.66719	0.316813	-5.26238	1.42202e-07	1.09542e-06	3.51527	-1.57325	0.447982	-3.51185	0.000444997	0.00427821	3.71893	-1.07212	0.372156	-2.88085	0.00396609	0.0142988
IL20	5.05059	-1.95324	0.497751	-3.92414	8.70409e-05	0.002864	4.4099	-1.5701	0.311492	-5.04057	4.64146e-07	3.22946e-06	4.37343	-1.75523	0.450036	-3.90021	9.61105e-05	0.00125383	5.96447	-1.63939	0.379996	-4.31423	1.60163e-05	0.00014319
ERN2	4.04716	-1.94791	0.557049	-3.49683	0.000470818	0.00846429	8.14357	-3.02792	0.389678	-7.77032	7.82906e-15	2.04415e-13	3.96036	-2.13369	0.45044	-4.7369	2.17009e-06	6.08108e-05	6.25666	-2.1999	0.417815	-5.26526	1.39993e-07	2.33548e-06
KBTBD12	5.12518	-1.94317	0.566781	-3.42844	0.000607059	0.00996896	15.3223	-3.74965	0.462468	-8.10792	5.14935e-16	1.66961e-14	4.04155	-1.82901	0.465857	-3.92611	8.63323e-05	0.00115503	10.1169	-2.71269	0.480501	-5.64554	1.6466e-08	3.63885e-07
OR1E3	4.04972	-1.93399	0.549388	-3.52025	0.000431133	0.00794301	4.46682	-2.06479	0.329034	-6.2753	3.48957e-10	4.41971e-09	3.7377	-2.00192	0.385619	-5.19144	2.08679e-07	8.86091e-06	4.48259	-1.66032	0.371622	-4.46776	7.9043e-06	7.84012e-05
KRTAP5-5	4.01392	-1.9293	0.527742	-3.65576	0.000256419	0.00582544	6.93739	-2.67403	0.36715	-7.2832	3.25994e-13	6.75391e-12	3.57311	-1.78549	0.47097	-3.7911	0.000149984	0.00181467	6.74918	-2.19205	0.42443	-5.1647	2.40823e-07	3.72492e-06
FANK1	4.58758	-1.92553	0.502782	-3.82975	0.000128273	0.00372578	6.46743	-2.28132	0.331079	-6.89054	5.55798e-12	9.44856e-11	5.9796	-2.40435	0.465599	-5.16399	2.41746e-07	1.01204e-05	7.00813	-1.98157	0.383406	-5.16832	2.36206e-07	3.67247e-06
SP140	3.43502	-1.9225	0.514041	-3.73996	0.000184047	0.00469263	3.65643	-1.63922	0.312508	-5.24536	1.55979e-07	1.19074e-06	3.34612	-1.67707	0.449207	-3.7334	0.000188915	0.00216286	4.70387	-1.67065	0.364674	-4.58123	4.62253e-06	4.96018e-05
XAGE1A	3.93413	-1.9211	0.492298	-3.90231	9.52807e-05	0.00307276	7.56105	-2.44208	0.326063	-7.48958	6.90929e-14	1.58372e-12	4.43537	-1.72401	0.427954	-4.02848	5.61384e-05	0.000807396	7.5079	-2.01153	0.35638	-5.64433	1.65822e-08	3.65998e-07
C1orf189	3.85979	-1.91502	0.502471	-3.8112	0.000138293	0.00388925	5.62503	-2.25371	0.340541	-6.61803	3.64025e-11	5.44145e-10	4.89076	-2.28422	0.469767	-4.86246	1.15933e-06	3.64648e-05	6.5943	-2.0898	0.424816	-4.91931	8.68481e-07	1.14645e-05
VEPH1	4.41654	-1.91078	0.533053	-3.5846	0.000337597	0.00690193	7.15857	-2.53875	0.356269	-7.12594	1.0337e-12	1.9779e-11	3.38409	-1.48749	0.333296	-4.46297	8.08325e-06	0.000173892	7.43267	-2.19806	0.406479	-5.40756	6.38883e-08	1.17221e-06
CDX4	4.4048	-1.90936	0.534473	-3.57242	0.000353694	0.00706358	5.30423	-2.00761	0.331179	-6.06202	1.34426e-09	1.50201e-08	3.02346	-1.04417	0.381567	-2.73653	0.00620916	0.0334141	5.21804	-1.53827	0.40152	-3.83112	0.00012756	0.00082664
SUSD5	4.30271	-1.89351	0.547518	-3.45835	0.000543502	0.00934697	7.91702	-2.73774	0.370376	-7.3918	1.44852e-13	3.1773e-12	3.06021	-1.28309	0.328984	-3.90017	9.61244e-05	0.00125383	5.68283	-1.80481	0.393993	-4.58082	4.6315e-06	4.96682e-05
KCNT1	4.16142	-1.89304	0.532382	-3.55578	0.000376855	0.0073532	6.97228	-2.62286	0.36753	-7.13647	9.57613e-13	1.84817e-11	3.66585	-1.75518	0.463728	-3.78493	0.000153755	0.001849	7.00927	-2.20393	0.442987	-4.97517	6.51903e-07	8.90201e-06
N4BP2L1	3.14798	-1.8887	0.499983	-3.77752	0.000158398	0.00428659	4.57935	-2.39183	0.333037	-7.18187	6.87638e-13	1.361e-11	3.38234	-2.13455	0.459469	-4.6457	3.38933e-06	8.72227e-05	4.93224	-2.0975	0.381565	-5.4971	3.86095e-08	7.55002e-07
INSL5	3.96399	-1.88787	0.555287	-3.39982	0.000674304	0.0106421	9.05929	-3.2247	0.394363	-8.177	2.91004e-16	9.86594e-15	4.78863	-2.47757	0.50699	-4.88683	1.02471e-06	3.30719e-05	8.70589	-2.72161	0.484726	-5.61474	1.96858e-08	4.22983e-07
ANKRD24	3.3141	-1.88674	0.533137	-3.53893	0.000401747	0.0076302	6.16554	-2.57283	0.394012	-6.52983	6.58432e-11	9.43117e-10	4.76024	-2.41278	0.474831	-5.08133	3.74793e-07	1.43761e-05	6.1486	-2.12688	0.44016	-4.83207	1.35121e-06	1.68926e-05
TBXT	3.32213	-1.88442	0.522928	-3.60359	0.000313857	0.00662406	5.58754	-2.4523	0.342916	-7.15129	8.59653e-13	1.68094e-11	3.38708	-1.8383	0.382262	-4.80901	1.51677e-06	4.54623e-05	5.00756	-1.86179	0.4116	-4.5233	6.08824e-06	6.26892e-05
ANKUB1	3.39939	-1.88313	0.523914	-3.59435	0.000325204	0.00675953	4.90507	-2.18887	0.333571	-6.56194	5.31129e-11	7.73826e-10	3.96335	-2.05946	0.459011	-4.48673	7.2326e-06	0.000159046	5.49185	-1.95155	0.391278	-4.98763	6.11243e-07	8.45031e-06
GML	3.59303	-1.88164	0.526969	-3.57069	0.00035604	0.00709455	8.44578	-2.88935	0.361387	-7.99517	1.29395e-15	3.91766e-14	4.6807	-2.20462	0.435723	-5.05967	4.19977e-07	1.58331e-05	7.40173	-2.26741	0.413613	-5.48197	4.2061e-08	8.14458e-07
CDSN	2.67266	-1.88101	0.479057	-3.92649	8.61942e-05	0.00284138	2.97229	-1.25055	0.287667	-4.3472	1.37889e-05	7.03169e-05	2.34778	-0.815177	0.356604	-2.28594	0.0222576	0.0855846	3.25821	-0.972412	0.282796	-3.43857	0.000584805	0.00294699
NXPE2	3.55868	-1.876	0.544699	-3.4441	0.000572969	0.00965816	8.08396	-3.1611	0.390454	-8.09595	5.68178e-16	1.81909e-14	2.67272	-1.54095	0.377786	-4.07889	4.52503e-05	0.000682736	7.21983	-2.55068	0.468286	-5.44685	5.12704e-08	9.71686e-07
OR51B5	3.08748	-1.87598	0.536119	-3.49919	0.000466671	0.00842369	5.57636	-2.56506	0.345993	-7.41363	1.22885e-13	2.72563e-12	3.00015	-1.77454	0.400266	-4.43341	9.27547e-06	0.000193021	5.31976	-2.05601	0.42081	-4.88584	1.0299e-06	1.32623e-05
NOL4	2.93639	-1.87303	0.543575	-3.44576	0.000569454	0.0096262	3.33796	-1.76427	0.313031	-5.63609	1.73958e-08	1.57312e-07	3.69176	-2.19392	0.4453	-4.92684	8.35721e-07	2.82813e-05	4.94566	-1.98648	0.412239	-4.81877	1.44448e-06	1.78955e-05
PERCC1	5.40632	-1.87188	0.521403	-3.59008	0.000330579	0.00682354	12.7697	-3.24791	0.412872	-7.86664	3.64298e-15	1.01544e-13	6.2923	-2.40618	0.512851	-4.69176	2.70863e-06	7.25312e-05	9.69873	-2.40353	0.453347	-5.30175	1.14697e-07	1.9593e-06
OR2A4	5.22701	-1.87186	0.484417	-3.86415	0.000111477	0.00339842	11.1504	-2.94229	0.356532	-8.25253	1.55076e-16	5.5199e-15	8.05432	-2.73561	0.468889	-5.83424	5.40371e-09	4.10673e-07	9.54395	-2.29428	0.387922	-5.9143	3.33297e-09	8.6774e-08
SLC22A7	2.73226	-1.8704	0.55897	-3.34616	0.000819397	0.0118903	4.64329	-2.58799	0.351838	-7.35564	1.9002e-13	4.06798e-12	2.58565	-1.88137	0.383807	-4.90186	9.49318e-07	3.11789e-05	4.13536	-2.00737	0.376894	-5.32609	1.00349e-07	1.7511e-06
OR8D4	3.34182	-1.86854	0.521531	-3.58279	0.00033994	0.00692064	5.78571	-2.76267	0.345603	-7.99378	1.30867e-15	3.95552e-14	2.00314	-1.0193	0.336219	-3.03164	0.00243227	0.0165814	3.6106	-1.61188	0.326126	-4.94249	7.71318e-07	1.03582e-05
MAGEA2	3.56348	-1.86273	0.530065	-3.51415	0.00044116	0.00807767	4.55642	-2.40088	0.35016	-6.85653	7.05513e-12	1.17583e-10	3.46295	-2.19082	0.454886	-4.8162	1.46318e-06	4.43535e-05	5.51422	-2.27741	0.413823	-5.50333	3.72675e-08	7.35208e-07
TREX1	4.2968	-1.86248	0.499361	-3.72974	0.00019168	0.0048427	5.14736	-1.72307	0.304116	-5.66584	1.46303e-08	1.34347e-07	3.657	-1.31337	0.339101	-3.87311	0.000107456	0.00137177	6.39789	-1.67856	0.365247	-4.59569	4.31314e-06	4.6785e-05
C5orf49	2.33577	-1.86215	0.50359	-3.69774	0.000217524	0.00524233	3.13223	-2.12457	0.340124	-6.24646	4.19864e-10	5.2323e-09	2.21541	-1.76235	0.369951	-4.76373	1.90045e-06	5.47538e-05	3.41534	-1.87804	0.387814	-4.84263	1.28134e-06	1.61267e-05
KRT82	2.71807	-1.86164	0.448292	-4.15275	3.28506e-05	0.00158769	3.47595	-1.76548	0.296029	-5.96385	2.46357e-09	2.58276e-08	2.65601	-1.44046	0.381665	-3.77414	0.000160558	0.00191147	4.11168	-1.66033	0.332177	-4.99832	5.78315e-07	8.05755e-06
OR6V1	3.38979	-1.86053	0.504337	-3.68905	0.000225092	0.00534526	3.67179	-1.69185	0.317327	-5.33157	9.73685e-08	7.74475e-07	2.99342	-1.5054	0.401856	-3.74612	0.000179592	0.00208518	4.26214	-1.52058	0.350516	-4.33812	1.4371e-05	0.000130429
MAP7D3	3.9391	-1.85748	0.493826	-3.76141	0.000168961	0.0044707	6.2436	-2.39632	0.306587	-7.81614	5.44694e-15	1.47622e-13	4.52913	-2.14683	0.349692	-6.1392	8.29404e-10	8.55005e-08	6.30572	-2.01143	0.342739	-5.86869	4.39252e-09	1.10801e-07
MTHFD2	8.828	-1.85597	0.477852	-3.88399	0.000102754	0.00325491	12.9016	-2.5858	0.341274	-7.5769	3.53918e-14	8.46034e-13	11.4014	-2.69813	0.395759	-6.81761	9.2569e-12	1.61851e-09	12.0999	-2.0796	0.396389	-5.24635	1.55138e-07	2.54296e-06
GBX1	3.19337	-1.85306	0.526259	-3.5212	0.000429595	0.00794036	7.08443	-2.9708	0.384015	-7.73616	1.02468e-14	2.63301e-13	3.60533	-2.12334	0.4641	-4.57518	4.758e-06	0.000113898	8.237	-2.7745	0.47083	-5.8928	3.79708e-09	9.71551e-08
NPY	3.04566	-1.85041	0.460868	-4.01505	5.9433e-05	0.00224591	6.39221	-2.67891	0.355548	-7.53459	4.8987e-14	1.15097e-12	4.24051	-2.28476	0.467535	-4.88683	1.02473e-06	3.30719e-05	5.56844	-2.05666	0.412315	-4.98808	6.09838e-07	8.43743e-06
S100A3	3.2628	-1.84852	0.504942	-3.66086	0.000251372	0.00576217	4.17007	-1.979	0.307024	-6.44576	1.15026e-10	1.60757e-09	4.08511	-2.14156	0.463782	-4.6176	3.8821e-06	9.71777e-05	4.27853	-1.54726	0.394953	-3.91758	8.94438e-05	0.000612103
ADAM28	3.91382	-1.84654	0.506112	-3.64849	0.000263786	0.00593985	3.19508	-1.17813	0.294834	-3.99589	6.44508e-05	0.000278091	2.76179	-1.00099	0.344841	-2.90276	0.00369895	0.0225138	3.98006	-1.2235	0.289329	-4.22876	2.34981e-05	0.000197021
ABCG5	3.84121	-1.83335	0.507664	-3.61135	0.000304603	0.00651355	7.11356	-2.96384	0.369429	-8.02276	1.03393e-15	3.16806e-14	4.41151	-2.48987	0.444818	-5.5975	2.17465e-08	1.32817e-06	7.68615	-2.67466	0.43312	-6.17534	6.60216e-10	2.0127e-08
UCP1	3.99357	-1.83193	0.550524	-3.32761	0.000875948	0.0124277	6.93263	-2.66122	0.353799	-7.52186	5.40016e-14	1.25229e-12	3.69511	-1.85084	0.450885	-4.10491	4.04473e-05	0.000622917	6.71635	-2.17557	0.445371	-4.88484	1.03512e-06	1.33191e-05
IQCF5	3.24161	-1.82686	0.537836	-3.39669	0.000682063	0.0107266	2.72874	-1.49686	0.297248	-5.03573	4.76032e-07	3.30571e-06	2.00351	-0.952059	0.359679	-2.64697	0.00812168	0.0407611	2.49599	-1.03024	0.291469	-3.53463	0.000408351	0.00219089
MCHR1	3.24937	-1.8152	0.535378	-3.3905	0.000697645	0.0108948	5.26527	-2.54021	0.355534	-7.14478	9.01425e-13	1.75301e-11	5.82713	-3.00884	0.498233	-6.03903	1.55048e-09	1.42532e-07	5.95894	-2.30954	0.423171	-5.45768	4.82389e-08	9.21083e-07
ADGRG1	22.6919	-1.8147	0.541381	-3.35199	0.00080233	0.0118074	168.098	-5.07447	0.494163	-10.2688	9.73965e-25	1.12056e-22	43.3822	-3.38075	0.526235	-6.4244	1.32389e-10	1.73605e-08	71.2703	-3.39023	0.518608	-6.53718	6.26909e-11	2.36871e-09
DNAJC21	10.6031	-1.81314	0.466369	-3.88778	0.000101165	0.00321381	14.9841	-2.38741	0.337748	-7.06862	1.56483e-12	2.90683e-11	10.0909	-1.98745	0.367402	-5.40946	6.32156e-08	3.26779e-06	13.4066	-1.79607	0.363112	-4.94633	7.5625e-07	1.01956e-05
TSGA13	3.3965	-1.81261	0.524386	-3.45663	0.000546984	0.00937071	4.37375	-2.2627	0.31519	-7.17884	7.03074e-13	1.39001e-11	4.11619	-2.42192	0.459215	-5.27404	1.33452e-07	6.07139e-06	5.53979	-2.20282	0.410231	-5.3697	7.88668e-08	1.41643e-06
CLEC3A	4.14737	-1.80941	0.498172	-3.6321	0.000281127	0.00618965	9.52162	-2.97449	0.371898	-7.99813	1.26321e-15	3.83109e-14	7.92365	-3.00594	0.509337	-5.90167	3.59847e-09	2.89077e-07	10.211	-2.66685	0.453603	-5.87925	4.12137e-09	1.04701e-07
KRTAP10-6	5.19243	-1.80317	0.50289	-3.58562	0.000336276	0.00689625	12.2085	-2.87592	0.397942	-7.22698	4.93843e-13	9.95417e-12	6.29873	-2.04217	0.485905	-4.20283	2.63599e-05	0.00044433	10.1863	-2.16044	0.450559	-4.79502	1.62657e-06	1.98144e-05
SERHL2	5.73466	-1.79915	0.513573	-3.50321	0.000459685	0.00833133	11.2674	-2.52587	0.360838	-7.00001	2.55938e-12	4.55503e-11	7.64605	-2.12133	0.490748	-4.32264	1.54173e-05	0.000291262	10.095	-1.90539	0.434213	-4.38815	1.1432e-05	0.000107758
CENPI	3.93596	-1.7971	0.5495	-3.27043	0.00107384	0.0140872	6.70836	-2.60023	0.353808	-7.34928	1.99277e-13	4.26103e-12	5.66541	-2.62713	0.467267	-5.62234	1.88387e-08	1.19989e-06	7.76273	-2.40526	0.431677	-5.57188	2.52e-08	5.25019e-07
MFSD2A	3.72559	-1.79602	0.393521	-4.56398	5.01926e-06	0.000473045	4.05442	-1.67251	0.278747	-6.0001	1.97198e-09	2.11487e-08	3.01704	-1.27435	0.346655	-3.67613	0.000236801	0.00259723	4.73473	-1.52325	0.320808	-4.74816	2.05275e-06	2.4341e-05
MGAT5B	2.75736	-1.79266	0.543376	-3.29912	0.000969892	0.0132039	4.46443	-2.59153	0.395759	-6.54827	5.8209e-11	8.39839e-10	3.28967	-2.384	0.502196	-4.74715	2.06307e-06	5.83337e-05	4.95707	-2.33647	0.445692	-5.24235	1.58546e-07	2.59643e-06
ZFYVE28	5.89464	-1.79218	0.481851	-3.71936	0.000199725	0.00494022	7.82106	-2.24334	0.311947	-7.19143	6.41144e-13	1.27322e-11	6.02702	-2.06568	0.390826	-5.28541	1.25422e-07	5.7649e-06	9.21149	-2.08649	0.36458	-5.72298	1.04673e-08	2.41805e-07
PDK2	10.2098	-1.78957	0.533644	-3.35349	0.000797995	0.0117873	22.5393	-3.16169	0.387433	-8.16061	3.33335e-16	1.12156e-14	14.6123	-2.80382	0.515952	-5.43425	5.50264e-08	2.92066e-06	20.3084	-2.59899	0.473009	-5.4946	3.91607e-08	7.64942e-07
SEPTIN1	3.03603	-1.78478	0.49643	-3.59523	0.000324107	0.00675248	4.60505	-2.02809	0.326235	-6.21665	5.07886e-10	6.22056e-09	3.56269	-1.833	0.442223	-4.14497	3.39854e-05	0.000546031	4.56673	-1.62334	0.36026	-4.50604	6.60499e-06	6.71188e-05
ATP1B4	2.80148	-1.78198	0.502811	-3.54403	0.000394054	0.00755652	5.49132	-2.44698	0.344402	-7.10503	1.20296e-12	2.27732e-11	4.35662	-2.36529	0.466821	-5.0668	4.04557e-07	1.52857e-05	5.18893	-1.96728	0.401542	-4.89931	9.61717e-07	1.25211e-05
SCLT1	6.85953	-1.76852	0.478449	-3.69637	0.000218704	0.00525655	14.9249	-2.96216	0.388973	-7.61532	2.6304e-14	6.43455e-13	7.5197	-2.1277	0.444687	-4.78471	1.71238e-06	5.02279e-05	13.5432	-2.40008	0.432528	-5.54895	2.87382e-08	5.87077e-07
ZNF852	5.92269	-1.76629	0.493879	-3.57636	0.000348417	0.00701317	12.3156	-2.91165	0.354128	-8.22204	2.00076e-16	6.95509e-15	5.0501	-1.69724	0.377861	-4.49172	7.06497e-06	0.000156518	10.8743	-2.31725	0.368511	-6.28814	3.21293e-10	1.04181e-08
SCHIP1	9.45268	-1.76613	0.47379	-3.72766	0.000193265	0.00486185	19.6026	-2.99159	0.378792	-7.89771	2.84067e-15	8.11823e-14	9.78833	-2.14007	0.463451	-4.61769	3.88035e-06	9.71777e-05	16.2565	-2.28657	0.40923	-5.5875	2.30361e-08	4.86183e-07
TAS2R19	4.52434	-1.76562	0.485277	-3.63837	0.000274372	0.00608602	10.0699	-2.80589	0.379928	-7.38532	1.52083e-13	3.32364e-12	5.21387	-2.00387	0.405349	-4.94357	7.67044e-07	2.62059e-05	7.96929	-2.04513	0.414582	-4.93298	8.0985e-07	1.08105e-05
FLRT3	14.4439	-1.75735	0.446303	-3.93757	8.23092e-05	0.00272844	31.1232	-3.13817	0.378822	-8.28403	1.19072e-16	4.32465e-15	21.0169	-2.83696	0.425059	-6.67427	2.48464e-11	3.85314e-09	24.9074	-2.37731	0.379773	-6.25981	3.85437e-10	1.23409e-08
TOMM34	9.4213	-1.75577	0.48113	-3.64927	0.000262989	0.00592939	17.4053	-2.84179	0.33185	-8.56347	1.09518e-17	4.66116e-16	13.2999	-2.72893	0.38832	-7.02753	2.10227e-12	4.62863e-10	17.7077	-2.45664	0.37641	-6.52649	6.73305e-11	2.52794e-09
SAMD1	7.62073	-1.75493	0.490792	-3.5757	0.000349288	0.0070196	20.5974	-3.28605	0.386209	-8.50847	1.76244e-17	7.29226e-16	12.0646	-2.7728	0.398949	-6.95026	3.64609e-12	7.61965e-10	15.8213	-2.46192	0.405797	-6.06688	1.30419e-09	3.7575e-08
SFTA2	2.94928	-1.75423	0.54046	-3.2458	0.00117119	0.0148662	10.2582	-3.42483	0.404993	-8.45651	2.755e-17	1.10157e-15	4.68643	-2.48377	0.472164	-5.26041	1.43738e-07	6.48967e-06	6.48684	-2.31129	0.435189	-5.31101	1.09019e-07	1.87487e-06
PNMA3	4.35191	-1.74906	0.526462	-3.32229	0.000892825	0.0125414	6.5329	-2.23533	0.322115	-6.93953	3.93412e-12	6.82462e-11	5.06339	-2.03109	0.456034	-4.45381	8.43608e-06	0.000179319	6.47519	-1.78262	0.37848	-4.70995	2.47774e-06	2.87121e-05
C5orf60	3.75988	-1.74181	0.500821	-3.47791	0.000505335	0.00891408	4.40395	-1.73779	0.322734	-5.3846	7.26075e-08	5.92862e-07	3.31629	-1.35468	0.387687	-3.49427	0.000475358	0.00451654	4.9172	-1.48793	0.391453	-3.80105	0.000144082	0.000913136
OR6Q1	3.85201	-1.74116	0.547224	-3.1818	0.00146365	0.0173534	8.01527	-2.85988	0.387578	-7.37884	1.59676e-13	3.4768e-12	4.8757	-2.34303	0.467328	-5.01368	5.33987e-07	1.92386e-05	8.21118	-2.4851	0.434252	-5.72273	1.04827e-08	2.41847e-07
PRELID3A	2.7691	-1.73352	0.451416	-3.84018	0.000122942	0.00362457	3.86449	-1.9973	0.32887	-6.07321	1.25376e-09	1.40973e-08	2.50811	-1.43218	0.346285	-4.13583	3.53671e-05	0.000561173	4.20013	-1.75134	0.351335	-4.98482	6.2018e-07	8.54077e-06
OR4C46	6.96836	-1.72083	0.543554	-3.16589	0.0015461	0.0179981	13.0772	-2.81523	0.395281	-7.1221	1.06296e-12	2.02303e-11	9.25903	-2.5478	0.517597	-4.92235	8.55113e-07	2.86118e-05	12.552	-2.33082	0.448761	-5.19391	2.05922e-07	3.26147e-06
PRR32	3.1763	-1.71962	0.426767	-4.0294	5.59189e-05	0.00216795	5.29193	-2.28671	0.310512	-7.36431	1.78061e-13	3.8536e-12	3.60229	-1.88736	0.368479	-5.12204	3.02248e-07	1.21952e-05	5.78567	-2.02514	0.330396	-6.12943	8.81921e-10	2.63013e-08
CHRM3	5.23649	-1.71832	0.520004	-3.30443	0.000951689	0.0130542	5.64838	-2.11329	0.317346	-6.65925	2.75238e-11	4.19514e-10	4.69375	-2.05119	0.408239	-5.02448	5.04787e-07	1.85234e-05	8.78062	-2.41361	0.408359	-5.91051	3.41057e-09	8.86649e-08
TMEM209	9.37878	-1.71241	0.503455	-3.40132	0.000670624	0.0106122	24.1654	-3.20607	0.406061	-7.89552	2.89101e-15	8.24885e-14	12.9843	-2.5182	0.413453	-6.09065	1.12452e-09	1.09589e-07	17.8147	-2.31784	0.413363	-5.60726	2.05551e-08	4.4113e-07
TSLP	2.72546	-1.70774	0.463525	-3.68424	0.000229385	0.00540402	3.77011	-2.06331	0.321443	-6.41892	1.37248e-10	1.89145e-09	2.66034	-1.68149	0.362335	-4.64071	3.47211e-06	8.8713e-05	3.9664	-1.73723	0.373868	-4.64665	3.37375e-06	3.74642e-05
NCKAP5	3.05129	-1.70623	0.452535	-3.77038	0.000163	0.00433871	3.49937	-1.75159	0.289924	-6.04154	1.5265e-09	1.68663e-08	2.79261	-1.54408	0.373479	-4.13433	3.55995e-05	0.000564339	4.87427	-1.87407	0.374191	-5.00833	5.49048e-07	7.7161e-06
LPAR4	2.35916	-1.70098	0.477418	-3.56288	0.000366812	0.00723643	2.84128	-1.4793	0.306349	-4.82878	1.37369e-06	8.69615e-06	2.62664	-1.44707	0.386012	-3.74876	0.000177709	0.00206736	3.42336	-1.40296	0.312166	-4.49427	6.98081e-06	7.03764e-05
RNF175	3.86855	-1.69804	0.412155	-4.11992	3.79011e-05	0.00171992	10.2015	-3.00356	0.363428	-8.26451	1.40273e-16	5.05349e-15	4.46553	-1.9215	0.451476	-4.25604	2.08078e-05	0.000370716	7.37731	-2.08753	0.416426	-5.01296	5.35997e-07	7.55053e-06
GAD1	2.50318	-1.69796	0.443033	-3.83257	0.00012681	0.00370134	3.27501	-1.56202	0.292703	-5.33654	9.47386e-08	7.55579e-07	2.80344	-1.54824	0.355934	-4.34979	1.36269e-05	0.000263581	3.68736	-1.43263	0.301673	-4.74897	2.0446e-06	2.42604e-05
KLHL35	2.8257	-1.696	0.469715	-3.61071	0.000305358	0.00652187	3.08223	-1.42994	0.309231	-4.62418	3.76088e-06	2.18035e-05	2.40329	-1.17476	0.384348	-3.0565	0.00223937	0.0155276	3.1804	-1.1716	0.30827	-3.80056	0.000144369	0.000914302
SPRR2F	2.42354	-1.69273	0.460321	-3.67728	0.000235732	0.00549547	2.91685	-1.74057	0.292131	-5.95819	2.55047e-09	2.66916e-08	2.66361	-1.76165	0.332685	-5.29526	1.18845e-07	5.54839e-06	4.20805	-1.90744	0.302462	-6.30638	2.85642e-10	9.39877e-09
ZNF451	5.88589	-1.68464	0.46041	-3.659	0.000253205	0.00579561	9.61974	-2.42945	0.311763	-7.7926	6.56444e-15	1.74722e-13	6.42795	-2.00863	0.353586	-5.68073	1.34119e-08	8.85881e-07	8.64742	-1.8493	0.326403	-5.66568	1.4644e-08	3.26045e-07
A4GNT	3.33688	-1.67137	0.491231	-3.40241	0.00066795	0.0105981	5.38033	-2.43226	0.347013	-7.00913	2.39812e-12	4.29375e-11	3.89909	-2.13278	0.49018	-4.35102	1.35504e-05	0.000262675	5.04439	-1.90481	0.407857	-4.67029	3.00771e-06	3.39706e-05
MTUS2	2.4163	-1.67016	0.468469	-3.56514	0.000363658	0.00721409	3.29269	-1.66527	0.303086	-5.49439	3.92056e-08	3.35004e-07	2.70361	-1.52609	0.388838	-3.92473	8.68259e-05	0.00115989	3.58022	-1.39925	0.352654	-3.96777	7.25494e-05	0.000514451
TMEM132E	4.14661	-1.66448	0.489696	-3.39901	0.000676308	0.0106548	7.96606	-2.62095	0.353954	-7.40476	1.31384e-13	2.90332e-12	4.46471	-1.89601	0.439142	-4.31754	1.5778e-05	0.000296506	7.64612	-2.12715	0.432686	-4.91616	8.82599e-07	1.16079e-05
MSMP	3.28685	-1.66289	0.41906	-3.96814	7.24357e-05	0.00252051	10.1671	-3.37292	0.382686	-8.8138	1.2097e-18	5.89138e-17	4.22236	-2.23408	0.440727	-5.06907	3.99755e-07	1.52032e-05	5.47069	-2.01713	0.387151	-5.21019	1.88645e-07	3.02001e-06
FANCM	3.54574	-1.65973	0.460309	-3.6057	0.000311315	0.0066174	4.00838	-1.786	0.308598	-5.78745	7.14636e-09	6.91862e-08	4.00103	-2.02833	0.43007	-4.71627	2.4021e-06	6.55089e-05	5.65362	-1.95787	0.383786	-5.10146	3.37048e-07	5.03005e-06
KRT6A	4.2565	-1.65479	0.447512	-3.69776	0.000217509	0.00524233	5.8376	-1.89627	0.303664	-6.24465	4.2475e-10	5.28581e-09	4.83602	-1.77448	0.432877	-4.09927	4.14453e-05	0.000636089	6.83986	-1.71436	0.410284	-4.17847	2.93481e-05	0.00023683
TRPA1	2.8825	-1.65069	0.509182	-3.24185	0.00118756	0.0150099	3.10995	-1.62561	0.281373	-5.77744	7.58441e-09	7.31097e-08	2.80946	-1.55401	0.373416	-4.16159	3.1604e-05	0.00051614	4.13984	-1.63554	0.348078	-4.69877	2.61736e-06	3.00373e-05
KBTBD13	2.39633	-1.64848	0.465569	-3.54078	0.000398941	0.0076098	3.41258	-1.77585	0.312278	-5.68675	1.29478e-08	1.19675e-07	2.78431	-1.60998	0.368632	-4.36744	1.25712e-05	0.000248829	3.52694	-1.43915	0.31681	-4.54262	5.55583e-06	5.79431e-05
CYP27C1	2.72585	-1.63695	0.463934	-3.52841	0.000418059	0.00783982	4.67182	-2.226	0.33296	-6.68549	2.30161e-11	3.55673e-10	3.86129	-2.14945	0.448295	-4.79471	1.62907e-06	4.83408e-05	5.32904	-2.01344	0.385888	-5.21766	1.81196e-07	2.92438e-06
NKX6-3	3.64317	-1.63323	0.496766	-3.28773	0.00101	0.0135635	5.64519	-2.27536	0.324527	-7.0113	2.36115e-12	4.24033e-11	5.44644	-2.4813	0.460653	-5.38648	7.18523e-08	3.62101e-06	6.71264	-2.13313	0.36645	-5.82106	5.84739e-09	1.43048e-07
HSD11B1	2.8632	-1.63184	0.527767	-3.09197	0.00198833	0.0211701	4.52796	-2.18581	0.318008	-6.87344	6.26703e-12	1.05533e-10	3.49531	-2.00708	0.427351	-4.69657	2.64564e-06	7.10578e-05	4.51463	-1.78201	0.382403	-4.66004	3.16153e-06	3.53718e-05
CASKIN1	3.09204	-1.63178	0.442428	-3.68825	0.000225803	0.00535502	5.01362	-2.09991	0.342423	-6.13251	8.65046e-10	1.00826e-08	2.44074	-0.816464	0.363871	-2.24383	0.0248435	0.0929173	4.42186	-1.51172	0.386599	-3.91029	9.21841e-05	0.000627725
CCDC28A	6.43329	-1.62651	0.485991	-3.34679	0.000817541	0.0118827	9.24283	-2.05415	0.340681	-6.02954	1.64427e-09	1.79892e-08	5.93012	-1.48279	0.386083	-3.84059	0.000122738	0.00153716	8.02796	-1.402	0.364281	-3.84867	0.000118761	0.00077946
MMP3	3.35306	-1.62399	0.422729	-3.84167	0.0001222	0.00362457	5.08486	-2.25357	0.31183	-7.22694	4.93996e-13	9.95417e-12	3.72289	-2.06752	0.343969	-6.01078	1.84637e-09	1.66304e-07	5.60828	-2.03549	0.311356	-6.53748	6.25654e-11	2.36871e-09
NEUROG3	3.11993	-1.62313	0.517057	-3.13917	0.00169429	0.0190682	5.70478	-2.51572	0.366244	-6.86897	6.46654e-12	1.08483e-10	3.57726	-1.96662	0.476278	-4.12915	3.64113e-05	0.000573639	5.45629	-2.01249	0.448402	-4.48813	7.18515e-06	7.2068e-05
GLIPR2	7.62623	-1.62065	0.513981	-3.15313	0.00161532	0.0185496	10.6707	-2.21287	0.345062	-6.41297	1.42716e-10	1.95924e-09	7.38836	-1.82451	0.35817	-5.09397	3.5064e-07	1.36535e-05	11.5342	-1.92008	0.371808	-5.16416	2.41527e-07	3.73257e-06
CHORDC1	7.65276	-1.61762	0.488341	-3.31247	0.000924765	0.0128344	8.3295	-1.65507	0.302064	-5.47922	4.2721e-08	3.62265e-07	5.38832	-1.02658	0.284045	-3.61416	0.000301328	0.00313712	7.71162	-1.12232	0.308945	-3.63274	0.000280432	0.0015958
GYG2	2.39987	-1.61638	0.446954	-3.61644	0.000298687	0.00645784	2.48521	-1.12976	0.269942	-4.18521	2.84908e-05	0.000134376	2.43298	-1.14681	0.347923	-3.29616	0.000980146	0.00810827	2.86275	-0.897954	0.283086	-3.17201	0.00151387	0.0064713
KCNK3	3.55136	-1.61628	0.485329	-3.33028	0.000867582	0.0123582	5.53146	-2.27114	0.322223	-7.04834	1.81058e-12	3.33211e-11	4.04568	-1.9777	0.432387	-4.57392	4.78677e-06	0.000114433	5.88708	-1.94946	0.389719	-5.00223	5.66718e-07	7.93317e-06
RBP3	2.60533	-1.61586	0.462634	-3.49275	0.000478078	0.00856029	4.22626	-2.31286	0.320417	-7.21827	5.26537e-13	1.0574e-11	2.77172	-1.77037	0.386299	-4.5829	4.58574e-06	0.000110367	3.65027	-1.68376	0.316996	-5.3116	1.0867e-07	1.87067e-06
AS3MT	5.79507	-1.61399	0.491219	-3.28568	0.00101737	0.013642	8.14817	-2.12252	0.333106	-6.3719	1.86705e-10	2.50717e-09	7.66796	-2.27199	0.490124	-4.63553	3.5602e-06	9.08336e-05	8.76569	-1.80504	0.414193	-4.35797	1.31276e-05	0.000120991
GNPAT	5.29436	-1.61325	0.508024	-3.17554	0.00149557	0.0176064	12.3047	-3.18341	0.372668	-8.54221	1.31677e-17	5.55128e-16	4.29741	-1.71985	0.34487	-4.98695	6.13408e-07	2.16826e-05	9.2058	-2.3427	0.390154	-6.00456	1.91857e-09	5.28022e-08
SOX11	3.67349	-1.61113	0.493153	-3.26699	0.00108698	0.0142224	7.48098	-2.53917	0.375721	-6.75813	1.39783e-11	2.24369e-10	6.10666	-2.4882	0.521312	-4.77295	1.81546e-06	5.29034e-05	6.50339	-1.8901	0.439512	-4.30046	1.70445e-05	0.00015093
GCSAM	2.29628	-1.60249	0.443381	-3.61425	0.000301213	0.00647556	3.62744	-2.25764	0.337635	-6.68662	2.28381e-11	3.53841e-10	2.8643	-2.14383	0.427552	-5.01421	5.32523e-07	1.92247e-05	3.72123	-1.93101	0.373263	-5.17333	2.29961e-07	3.59432e-06
LRIT3	2.38274	-1.60068	0.481956	-3.32123	0.000896226	0.0125556	3.4446	-1.92826	0.310528	-6.20962	5.31114e-10	6.47393e-09	2.4228	-1.39632	0.37979	-3.67655	0.00023641	0.00259598	3.46841	-1.5262	0.364889	-4.18263	2.88153e-05	0.000233248
SCAI	3.53742	-1.59967	0.494322	-3.23609	0.00121181	0.0152623	4.87851	-2.01376	0.322856	-6.23732	4.45123e-10	5.52009e-09	3.58619	-1.71202	0.38304	-4.46957	7.83785e-06	0.000169842	4.65094	-1.50862	0.397498	-3.7953	0.000147467	0.000930619
CELA3A	3.41178	-1.59962	0.48048	-3.32922	0.0008709	0.0123956	3.67177	-1.70365	0.295368	-5.7679	8.02668e-09	7.69983e-08	3.06118	-1.59258	0.3633	-4.38364	1.1671e-05	0.000234657	3.65843	-1.32179	0.342312	-3.86136	0.000112758	0.000746727
LACC1	3.83333	-1.59725	0.501286	-3.18631	0.00144102	0.0171442	5.03615	-2.03048	0.331768	-6.12019	9.34614e-10	1.08036e-08	3.32712	-1.47897	0.357491	-4.13708	3.51757e-05	0.000559658	5.69357	-1.79527	0.397637	-4.51486	6.33601e-06	6.48223e-05
CCDC140	4.09127	-1.59671	0.469628	-3.39994	0.000673998	0.0106421	6.00134	-1.90237	0.321298	-5.9209	3.20194e-09	3.314e-08	4.54178	-1.59151	0.448558	-3.54807	0.000388072	0.00383637	5.34201	-1.25751	0.393237	-3.19784	0.00138461	0.0060139
CACNA2D4	2.38116	-1.59305	0.477407	-3.33687	0.000847269	0.0121435	2.75634	-1.2376	0.293924	-4.21062	2.54668e-05	0.000121389	2.28314	-0.911028	0.396914	-2.29528	0.021717	0.0841229	3.08405	-0.986094	0.350726	-2.81158	0.0049299	0.0169664
P4HA2	9.37819	-1.59148	0.493574	-3.22441	0.00126234	0.015646	12.528	-1.81542	0.316694	-5.73241	9.90144e-09	9.3178e-08	10.8033	-1.78115	0.396892	-4.48774	7.19825e-06	0.000158486	13.534	-1.51466	0.399987	-3.78677	0.000152616	0.000957687
FCRL6	3.62622	-1.59061	0.506353	-3.1413	0.00168198	0.0190091	4.2719	-1.88293	0.333682	-5.64288	1.67227e-08	1.5161e-07	2.88985	-1.27587	0.34597	-3.6878	0.000226204	0.00250878	4.86574	-1.66292	0.393946	-4.2212	2.43004e-05	0.000202606
RGS1	3.43104	-1.5889	0.480597	-3.3061	0.000946058	0.0129985	3.60089	-1.72608	0.287673	-6.00017	1.97112e-09	2.11487e-08	3.14505	-1.74241	0.441294	-3.94841	7.86708e-05	0.00106531	4.42669	-1.68126	0.36724	-4.57809	4.69242e-06	5.02007e-05
CCDC153	3.12444	-1.58533	0.425452	-3.72622	0.000194376	0.00486185	5.92686	-2.39161	0.327531	-7.30194	2.83642e-13	5.94382e-12	3.99047	-1.97937	0.422601	-4.68379	2.81625e-06	7.49627e-05	5.7184	-1.94836	0.41245	-4.72386	2.31405e-06	2.70615e-05
L3MBTL1	3.89681	-1.58507	0.442711	-3.58038	0.000343091	0.00694517	4.72844	-1.38832	0.269382	-5.15371	2.55381e-07	1.87958e-06	3.87628	-1.1645	0.360116	-3.23369	0.00122203	0.00960727	5.7637	-1.31424	0.358049	-3.67055	0.00024203	0.00140278
SLC35B1	7.29543	-1.58428	0.467754	-3.387	0.000706618	0.0109496	33.3475	-4.12375	0.435005	-9.47978	2.54824e-21	1.86241e-19	12.5204	-2.96211	0.428937	-6.90569	4.99604e-12	1.00112e-09	16.0267	-2.60962	0.420886	-6.2003	5.63558e-10	1.75401e-08
CYP2F1	2.59759	-1.58417	0.45487	-3.48269	0.000496409	0.00881515	3.56861	-1.95871	0.287321	-6.81715	9.28614e-12	1.52486e-10	3.4387	-2.16802	0.356864	-6.0752	1.23837e-09	1.18102e-07	4.56004	-1.95098	0.360297	-5.41492	6.1317e-08	1.12968e-06
KRTAP5-9	3.09821	-1.57977	0.502934	-3.1411	0.00168314	0.0190102	7.06844	-2.91341	0.364772	-7.98694	1.38324e-15	4.16678e-14	2.28826	-1.11433	0.381501	-2.9209	0.00349019	0.0215527	5.69922	-2.14316	0.41494	-5.16498	2.40463e-07	3.72258e-06
ITGAD	3.16105	-1.57686	0.490377	-3.21561	0.00130168	0.0159768	4.44302	-2.08177	0.320128	-6.50293	7.87686e-11	1.11838e-09	3.04698	-1.64967	0.383521	-4.30137	1.69745e-05	0.000314355	4.12375	-1.54977	0.3877	-3.99736	6.40539e-05	0.000463028
SLC35G1	2.63972	-1.57594	0.435423	-3.61933	0.000295369	0.00643176	3.25937	-1.85804	0.307611	-6.04022	1.53903e-09	1.69942e-08	2.61312	-1.63004	0.365056	-4.46518	8.00026e-06	0.000172315	3.67636	-1.60569	0.328006	-4.89531	9.81518e-07	1.27583e-05
TMEM179	3.22773	-1.57516	0.425588	-3.70113	0.000214641	0.00522939	6.31797	-2.32718	0.330953	-7.03176	2.03945e-12	3.71118e-11	5.22911	-2.25802	0.467674	-4.82818	1.37786e-06	4.20767e-05	6.47752	-1.91249	0.405513	-4.71623	2.40252e-06	2.7947e-05
SDS	4.35401	-1.57248	0.521295	-3.01649	0.00255721	0.024874	9.76069	-2.77706	0.386581	-7.18364	6.78808e-13	1.34502e-11	5.94798	-2.24327	0.506909	-4.42539	9.62683e-06	0.000200099	8.27793	-2.09301	0.44495	-4.70393	2.55207e-06	2.94586e-05
CAMKMT	2.63068	-1.57147	0.456843	-3.43985	0.000582033	0.00973732	4.52395	-2.22508	0.322505	-6.89938	5.22309e-12	8.93034e-11	2.91867	-1.74186	0.393705	-4.42428	9.67636e-06	0.000200661	3.91539	-1.60621	0.372784	-4.30868	1.64233e-05	0.00014652
UBE2F	4.45557	-1.57019	0.511612	-3.0691	0.00214704	0.0220439	7.59642	-2.38321	0.334346	-7.12798	1.01856e-12	1.95312e-11	4.90119	-1.92289	0.412228	-4.66464	3.09162e-06	8.08924e-05	6.83497	-1.81753	0.396841	-4.58	4.64985e-06	4.98051e-05
GLDC	4.36535	-1.57016	0.459427	-3.41764	0.000631664	0.0102131	5.9998	-2.19683	0.33799	-6.49967	8.0494e-11	1.14197e-09	4.52939	-1.95947	0.43076	-4.54887	5.39345e-06	0.000125899	6.83487	-1.99951	0.389348	-5.13554	2.81333e-07	4.27731e-06
PCSK9	3.0641	-1.56961	0.425039	-3.69286	0.000221749	0.005287	3.61285	-1.33627	0.264549	-5.05112	4.39216e-07	3.07279e-06	3.47454	-1.40795	0.333972	-4.21578	2.48917e-05	0.000425617	4.12691	-1.16746	0.294135	-3.96911	7.2141e-05	0.000512575
DNAJB13	3.27218	-1.56868	0.424858	-3.69224	0.000222286	0.00529273	5.26347	-2.09592	0.294272	-7.12239	1.06071e-12	2.0209e-11	4.27908	-1.9927	0.413829	-4.81528	1.46995e-06	4.4357e-05	5.87481	-1.87308	0.332672	-5.6304	1.79795e-08	3.91033e-07
ARHGAP40	3.14015	-1.5667	0.478796	-3.27216	0.0010673	0.0140501	5.4679	-2.62858	0.354386	-7.41728	1.19554e-13	2.65506e-12	3.8354	-2.34897	0.491156	-4.78253	1.73103e-06	5.06916e-05	6.00024	-2.37305	0.434114	-5.46642	4.59211e-08	8.81546e-07
LRRC66	2.74281	-1.56418	0.424753	-3.68256	0.000230902	0.00541762	3.36707	-1.7904	0.297342	-6.02134	1.72979e-09	1.87864e-08	1.96949	-0.863743	0.336635	-2.56581	0.0102934	0.0484737	4.1941	-1.77919	0.317473	-5.60423	2.09188e-08	4.47858e-07
DDX53	2.74535	-1.56292	0.427177	-3.65872	0.000253481	0.00579561	3.29885	-1.35536	0.280005	-4.8405	1.29513e-06	8.25157e-06	2.39534	-0.900288	0.347315	-2.59214	0.00953811	0.0458993	4.065	-1.3356	0.3371	-3.96203	7.43162e-05	0.000524893
C22orf42	3.05406	-1.55956	0.406623	-3.83539	0.000125368	0.00367127	2.81275	-1.1084	0.270891	-4.0917	4.28218e-05	0.000192547	2.66291	-1.09944	0.332636	-3.30522	0.000949022	0.00791251	3.18497	-0.914546	0.27956	-3.27137	0.00107026	0.00487911
SAMD4A	4.86522	-1.55935	0.442891	-3.52085	0.000430164	0.00794126	5.93804	-1.87896	0.284632	-6.60137	4.07378e-11	6.06408e-10	5.11256	-1.85788	0.329062	-5.646	1.64222e-08	1.07674e-06	7.61474	-1.88546	0.325639	-5.79002	7.03798e-09	1.68477e-07
OXTR	3.0792	-1.55799	0.502105	-3.10292	0.00191623	0.020674	6.88132	-2.57014	0.365313	-7.03545	1.98621e-12	3.61798e-11	2.80875	-1.13855	0.341417	-3.33477	0.000853702	0.00724997	5.05339	-1.6606	0.391181	-4.24509	2.18503e-05	0.000185826
NMNAT2	3.33048	-1.55641	0.481559	-3.23202	0.00122919	0.0154159	5.359	-2.23486	0.291685	-7.6619	1.83204e-14	4.58215e-13	3.66495	-1.85539	0.379168	-4.89332	9.91488e-07	3.23258e-05	5.99398	-2.02347	0.340722	-5.93876	2.87184e-09	7.54293e-08
MYL1	2.64232	-1.55514	0.447913	-3.47196	0.000516677	0.00906039	4.36256	-2.53753	0.346	-7.33389	2.23567e-13	4.72938e-12	2.93654	-2.14691	0.41187	-5.21259	1.86223e-07	8.13997e-06	4.77687	-2.23795	0.438254	-5.10653	3.28135e-07	4.91348e-06
FOLR3	2.44943	-1.55363	0.473317	-3.28242	0.00102921	0.0137593	3.3019	-1.66695	0.304113	-5.48135	4.22098e-08	3.58612e-07	2.34811	-1.06293	0.36323	-2.92633	0.00342982	0.0212239	3.12943	-1.17631	0.349421	-3.36644	0.000761446	0.00366819
PLEKHD1	2.69145	-1.55216	0.419665	-3.69857	0.000216816	0.00524233	3.40463	-1.5429	0.309098	-4.99163	5.98734e-07	4.07527e-06	2.69961	-1.2847	0.35219	-3.64776	0.000264541	0.00283864	4.08255	-1.44671	0.307739	-4.7011	2.58762e-06	2.97726e-05
SRD5A2	3.75087	-1.55144	0.496644	-3.12385	0.00178502	0.0197547	6.41133	-2.24865	0.332062	-6.77177	1.2722e-11	2.05127e-10	5.96331	-2.39369	0.486371	-4.92152	8.5873e-07	2.8679e-05	7.46047	-2.06806	0.425054	-4.8654	1.14226e-06	1.45093e-05
MAFF	4.56327	-1.54992	0.370549	-4.18278	2.87961e-05	0.00147572	5.23485	-1.65369	0.267624	-6.17916	6.44418e-10	7.72824e-09	3.51497	-1.04662	0.348907	-2.9997	0.00270246	0.0178834	5.49624	-1.35379	0.288533	-4.69196	2.70597e-06	3.09109e-05
CIPC	4.30437	-1.54967	0.499277	-3.10383	0.0019103	0.020635	6.86708	-2.40221	0.356462	-6.73904	1.59436e-11	2.52282e-10	5.66804	-2.34316	0.397911	-5.88865	3.89361e-09	3.09994e-07	8.63995	-2.3322	0.399721	-5.83455	5.39352e-09	1.3304e-07
SNAP91	2.35564	-1.54957	0.449532	-3.44708	0.000566678	0.00960139	3.32368	-1.79926	0.301555	-5.9666	2.42252e-09	2.54422e-08	2.9442	-1.81158	0.372304	-4.86585	1.13965e-06	3.59726e-05	3.77991	-1.56719	0.364889	-4.29499	1.74698e-05	0.000154147
TMEM229B	5.43666	-1.54943	0.452622	-3.42322	0.000618831	0.0100972	7.80032	-1.77407	0.332078	-5.34232	9.1763e-08	7.33487e-07	6.80341	-1.7302	0.445303	-3.88544	0.000102143	0.00131431	8.58181	-1.5062	0.368415	-4.08832	4.34512e-05	0.000330875
URAD	2.88653	-1.54891	0.440868	-3.51333	0.000442533	0.00809449	3.55204	-1.88522	0.309613	-6.08897	1.13638e-09	1.28912e-08	3.07245	-1.81851	0.395478	-4.59825	4.26053e-06	0.000104515	3.63521	-1.48888	0.348973	-4.26645	1.9861e-05	0.00017236
WARS2	2.82938	-1.5462	0.412723	-3.74633	0.000179443	0.00459266	3.04802	-1.12528	0.255279	-4.40803	1.04315e-05	5.48586e-05	2.75348	-1.14029	0.321425	-3.54762	0.000388735	0.00383871	3.61224	-1.06041	0.282405	-3.75492	0.000173397	0.00106376
SLC35G2	3.1843	-1.54171	0.428025	-3.60191	0.000315883	0.00664229	4.40091	-1.89675	0.287354	-6.60075	4.0909e-11	6.08449e-10	3.64541	-1.87563	0.33493	-5.60008	2.14249e-08	1.32212e-06	5.44031	-1.87142	0.335206	-5.5829	2.36534e-08	4.97887e-07
SLAMF9	2.95824	-1.54121	0.479583	-3.21364	0.00131062	0.0160203	3.91763	-1.86875	0.299248	-6.2448	4.24333e-10	5.2843e-09	2.93713	-1.48775	0.439289	-3.38672	0.000707327	0.00623244	4.59276	-1.68253	0.397227	-4.23568	2.27859e-05	0.000192316
SLC27A6	2.32027	-1.54046	0.477587	-3.2255	0.00125753	0.0156394	2.51914	-1.21464	0.279597	-4.34424	1.3976e-05	7.11487e-05	2.33385	-1.17968	0.368434	-3.20189	0.0013653	0.0104855	2.76254	-0.958106	0.318732	-3.00599	0.00264716	0.0102674
CLCN4	5.39688	-1.54016	0.470026	-3.27675	0.00105009	0.0139237	7.81953	-2.12324	0.319607	-6.64328	3.06776e-11	4.64015e-10	6.13866	-1.98858	0.405261	-4.90692	9.25169e-07	3.06681e-05	10.0666	-2.12043	0.406129	-5.22108	1.77883e-07	2.87613e-06
COPS7B	6.89941	-1.53907	0.440472	-3.49415	0.000475582	0.00852415	9.29164	-1.90177	0.323374	-5.88102	4.07752e-09	4.13856e-08	9.87156	-2.27901	0.3999	-5.69894	1.20552e-08	8.14365e-07	11.2879	-1.81126	0.389669	-4.64819	3.34858e-06	3.7231e-05
FAM135B	3.65779	-1.53804	0.522236	-2.94511	0.00322838	0.0289176	5.29615	-1.83299	0.310774	-5.89813	3.67639e-09	3.77221e-08	3.95322	-1.52368	0.398289	-3.82556	0.000130474	0.00161813	5.25832	-1.43731	0.372658	-3.85692	0.000114824	0.000757591
C1GALT1C1	9.24472	-1.53794	0.523523	-2.93767	0.00330689	0.0294728	13.1769	-2.246	0.35455	-6.3348	2.3765e-10	3.11389e-09	9.11081	-1.86377	0.376523	-4.94995	7.42338e-07	2.54593e-05	16.0398	-2.14638	0.423442	-5.06889	4.00132e-07	5.83003e-06
GRIA4	2.96021	-1.53636	0.45125	-3.40467	0.000662435	0.0105387	3.55062	-1.61797	0.308675	-5.24168	1.59124e-07	1.2106e-06	2.91679	-1.34935	0.354553	-3.80577	0.000141363	0.00172483	3.85261	-1.38301	0.317899	-4.35046	1.3585e-05	0.000124371
SUV39H2	2.76144	-1.53245	0.444501	-3.44758	0.00056563	0.00959796	3.13221	-1.53405	0.293709	-5.22303	1.76017e-07	1.3278e-06	3.56513	-1.98899	0.4574	-4.34847	1.37088e-05	0.000264592	3.66244	-1.41565	0.329699	-4.29376	1.75671e-05	0.000154788
MYO5C	4.29953	-1.5301	0.457393	-3.34527	0.000822028	0.0119187	6.45166	-2.06884	0.30402	-6.80494	1.01094e-11	1.65396e-10	6.02628	-2.2149	0.425007	-5.21145	1.8737e-07	8.15016e-06	8.57634	-2.09838	0.388858	-5.39626	6.80452e-08	1.23742e-06
GUCA1C	2.63608	-1.52838	0.527362	-2.89817	0.00375351	0.0319105	4.50692	-2.30518	0.327078	-7.04781	1.81749e-12	3.33794e-11	3.71598	-2.17185	0.456117	-4.7616	1.92064e-06	5.52462e-05	4.5984	-1.89427	0.369539	-5.12603	2.95915e-07	4.47612e-06
CLPSL2	2.79189	-1.52813	0.42831	-3.5678	0.000359985	0.00715717	2.95789	-1.47088	0.28009	-5.25145	1.50905e-07	1.15497e-06	2.40711	-1.23357	0.332526	-3.70968	0.000207524	0.00233647	3.42427	-1.33878	0.300788	-4.4509	8.55105e-06	8.37908e-05
DDX4	5.96189	-1.52603	0.502188	-3.03876	0.00237556	0.0235816	10.7174	-2.59494	0.330842	-7.84345	4.38344e-15	1.20261e-13	7.42045	-2.29999	0.353446	-6.50733	7.65e-11	1.0576e-08	9.79669	-2.04438	0.340546	-6.00324	1.93424e-09	5.30799e-08
PYDC2	2.28515	-1.52567	0.480518	-3.17505	0.00149811	0.0176119	3.54967	-1.85237	0.310547	-5.96485	2.44854e-09	2.56851e-08	2.67454	-1.62284	0.381245	-4.25667	2.0749e-05	0.000370038	3.62948	-1.53414	0.368331	-4.16512	3.11193e-05	0.000248982
NUP210L	2.11642	-1.52507	0.527171	-2.89294	0.00381653	0.0322121	3.75937	-2.28211	0.351884	-6.4854	8.84961e-11	1.25052e-09	2.7749	-2.01056	0.462301	-4.34904	1.36735e-05	0.000264196	4.40811	-2.11975	0.401521	-5.27928	1.2969e-07	2.18197e-06
CLGN	2.58218	-1.52488	0.42892	-3.55517	0.000377742	0.00735442	2.93976	-1.30495	0.273809	-4.76591	1.88002e-06	1.15848e-05	3.11242	-1.6278	0.358053	-4.54624	5.46122e-06	0.000127148	4.07488	-1.45195	0.276084	-5.2591	1.44764e-07	2.40607e-06
TMEM177	5.13278	-1.52026	0.501124	-3.0337	0.00241577	0.0238554	5.60977	-1.64772	0.317549	-5.18886	2.11588e-07	1.57744e-06	3.74731	-0.977701	0.413821	-2.36262	0.0181464	0.0734672	6.48161	-1.47022	0.365112	-4.02677	5.65475e-05	0.000416378
C2CD2	6.23724	-1.52014	0.414737	-3.66531	0.000247041	0.00569952	9.38586	-2.08785	0.328921	-6.34757	2.18736e-10	2.88728e-09	6.12694	-1.59533	0.34134	-4.67372	2.9579e-06	7.82658e-05	10.5347	-1.88618	0.383212	-4.92204	8.56478e-07	1.13396e-05
RHAG	2.89306	-1.51902	0.435533	-3.48773	0.000487135	0.00867888	3.55605	-1.70958	0.309158	-5.52981	3.2058e-08	2.78465e-07	2.89954	-1.487	0.367158	-4.05004	5.12097e-05	0.000749814	3.70984	-1.37315	0.318781	-4.30751	1.65102e-05	0.000147001
GTF3C5	4.83844	-1.51659	0.445859	-3.40151	0.000670151	0.0106122	5.67118	-1.62667	0.287143	-5.665	1.47024e-08	1.3494e-07	5.33299	-1.72646	0.338624	-5.09845	3.42438e-07	1.34221e-05	7.28016	-1.62494	0.329786	-4.92727	8.33882e-07	1.10981e-05
OIP5	2.46767	-1.51566	0.445065	-3.40549	0.000660456	0.0105361	3.11038	-1.78378	0.292556	-6.09722	1.07928e-09	1.23062e-08	2.25608	-1.33121	0.369677	-3.60102	0.000316968	0.00326752	3.31302	-1.49303	0.324297	-4.60389	4.1468e-06	4.51215e-05
KLK11	2.23028	-1.51513	0.458452	-3.30489	0.000950133	0.0130444	2.20519	-0.939372	0.28172	-3.33441	0.000854792	0.00266821	1.98269	-0.737167	0.332984	-2.21382	0.0268412	0.0982323	2.30966	-0.722614	0.279006	-2.58996	0.00959868	0.0289993
PDE6B	2.32206	-1.5145	0.480228	-3.15371	0.00161209	0.0185245	3.02882	-1.25045	0.302259	-4.13703	3.51826e-05	0.000162164	2.27286	-0.826318	0.329782	-2.50565	0.0122227	0.0549754	3.69338	-1.25092	0.310641	-4.02689	5.65186e-05	0.000416378
LRRTM2	3.28216	-1.51351	0.418315	-3.6181	0.00029677	0.00644996	5.15451	-1.85393	0.336715	-5.50593	3.67219e-08	3.15596e-07	3.61202	-1.41201	0.431502	-3.27232	0.00106669	0.00868253	5.38361	-1.5295	0.372111	-4.11034	3.9508e-05	0.000305015
FYB2	3.11412	-1.50634	0.468824	-3.21302	0.00131345	0.0160329	3.45966	-1.2852	0.270862	-4.74487	2.08638e-06	1.27158e-05	2.80848	-0.9739	0.362316	-2.68799	0.00718841	0.0372346	3.54254	-0.920365	0.306847	-2.99943	0.00270486	0.0104503
CYP21A2	2.65247	-1.50479	0.456467	-3.29661	0.000978595	0.0132922	4.11908	-2.031	0.331284	-6.1307	8.74937e-10	1.01846e-08	3.24898	-1.85745	0.389393	-4.7701	1.84131e-06	5.34295e-05	4.21037	-1.67909	0.400304	-4.19453	2.73435e-05	0.000223572
PRCD	2.81761	-1.50379	0.430354	-3.49431	0.000475288	0.00852415	3.0775	-1.10616	0.255551	-4.32855	1.50096e-05	7.59767e-05	2.89154	-1.14318	0.320376	-3.56825	0.000359376	0.00360582	3.62391	-1.03124	0.255155	-4.04162	5.30836e-05	0.000394949
BLK	4.425	-1.50223	0.495735	-3.03031	0.00244306	0.0240153	9.5769	-2.80262	0.373213	-7.50943	5.93831e-14	1.37173e-12	5.33122	-2.0872	0.480376	-4.34493	1.39322e-05	0.000268323	7.49712	-1.99917	0.419513	-4.76546	1.88427e-06	2.26888e-05
ETV7	4.51896	-1.50073	0.47726	-3.14448	0.00166381	0.0188663	5.82878	-1.98209	0.327398	-6.05406	1.41243e-09	1.56934e-08	4.60655	-1.81084	0.43986	-4.11686	3.84068e-05	0.000595606	4.78959	-1.23376	0.374832	-3.2915	0.000996563	0.00459362
FCER1A	3.66437	-1.50052	0.491847	-3.05079	0.0022824	0.0230358	4.95671	-1.67435	0.320373	-5.22623	1.73e-07	1.30781e-06	5.04709	-1.92706	0.477486	-4.03585	5.44058e-05	0.000786921	5.60124	-1.44828	0.387878	-3.73385	0.000188572	0.00114154
TMEM144	3.21391	-1.50017	0.473684	-3.16703	0.00154002	0.0179508	5.86457	-2.30483	0.359657	-6.40842	1.47036e-10	2.01235e-09	3.949	-1.81264	0.439767	-4.12181	3.75901e-05	0.000587024	5.49403	-1.75998	0.379994	-4.6316	3.6285e-06	4.01096e-05
TGM7	3.13106	-1.49895	0.504398	-2.97175	0.00296107	0.0274992	3.5973	-1.75234	0.310098	-5.65091	1.59604e-08	1.45141e-07	2.76485	-1.38528	0.446586	-3.10194	0.00192258	0.013758	4.24693	-1.54065	0.408616	-3.77041	0.000162982	0.00101024
GSDMD	7.86786	-1.49671	0.441361	-3.39112	0.000696078	0.0108798	13.6463	-2.23835	0.304818	-7.34321	2.08528e-13	4.44288e-12	8.85657	-1.71973	0.327588	-5.24967	1.52372e-07	6.82767e-06	13.5098	-1.79659	0.327234	-5.49023	4.01415e-08	7.81532e-07
OR4N4	2.83295	-1.49653	0.44174	-3.38781	0.000704533	0.0109353	4.76141	-2.23549	0.313044	-7.14114	9.25599e-13	1.79301e-11	3.49212	-1.93005	0.440772	-4.3788	1.19334e-05	0.000238587	5.2208	-1.94862	0.394447	-4.94013	7.80707e-07	1.04685e-05
DPRX	3.62989	-1.49639	0.436257	-3.43006	0.00060344	0.00994561	3.82499	-1.62344	0.279834	-5.80144	6.57469e-09	6.40691e-08	2.7188	-1.08929	0.376727	-2.89145	0.00383466	0.0231507	3.77551	-1.19595	0.313969	-3.80913	0.000139456	0.000889827
OR52K1	2.49205	-1.49454	0.440141	-3.39559	0.000684809	0.0107507	2.80617	-1.08785	0.278018	-3.91287	9.12068e-05	0.000378625	2.50101	-0.893059	0.362801	-2.46157	0.0138332	0.0601415	2.66348	-0.661051	0.279728	-2.36319	0.0181185	0.0477522
EPO	3.10103	-1.49186	0.433511	-3.44134	0.000578836	0.00970202	5.5575	-2.39945	0.308684	-7.77316	7.65526e-15	2.00759e-13	4.45843	-2.26754	0.443718	-5.11032	3.21608e-07	1.28474e-05	5.59189	-1.97133	0.370649	-5.31859	1.04575e-07	1.80674e-06
NEUROD2	2.37634	-1.49133	0.443837	-3.36009	0.000779179	0.0116283	2.79603	-1.34937	0.282821	-4.7711	1.83225e-06	1.13139e-05	2.44492	-1.3223	0.365293	-3.61984	0.000294788	0.00308904	2.79388	-1.06319	0.294699	-3.60771	0.000308914	0.00173244
TRPV6	2.46959	-1.48999	0.418556	-3.55984	0.000371086	0.00730458	2.77235	-1.45048	0.281546	-5.15186	2.57918e-07	1.89512e-06	2.2872	-1.16271	0.392298	-2.96384	0.00303826	0.0194697	3.26713	-1.29705	0.304538	-4.25906	2.05289e-05	0.000176866
FAM234B	4.95013	-1.48365	0.463831	-3.19869	0.00138054	0.0166138	7.69084	-2.16837	0.330681	-6.5573	5.47892e-11	7.96946e-10	6.67911	-2.22641	0.456118	-4.88121	1.05436e-06	3.37239e-05	7.01421	-1.6249	0.391553	-4.1499	3.3262e-05	0.000263174
ZDHHC14	4.8011	-1.48307	0.492993	-3.0083	0.00262714	0.0254081	8.59353	-2.48988	0.352265	-7.06822	1.56939e-12	2.91226e-11	5.49579	-1.99991	0.401208	-4.98472	6.20524e-07	2.17415e-05	9.09566	-2.17597	0.376444	-5.78032	7.45566e-09	1.77998e-07
SLC29A2	2.12553	-1.4806	0.479253	-3.08939	0.00200567	0.0212659	3.13451	-1.83804	0.320144	-5.74128	9.39625e-09	8.89356e-08	2.33433	-1.54508	0.393598	-3.92552	8.65414e-05	0.00115696	3.25521	-1.50231	0.3803	-3.95032	7.80476e-05	0.000546058
IGF2BP3	2.79593	-1.48009	0.500346	-2.95813	0.00309513	0.0282202	3.52716	-1.81744	0.301012	-6.03777	1.56254e-09	1.72324e-08	3.18362	-1.85087	0.382936	-4.83335	1.34252e-06	4.13515e-05	4.04005	-1.63572	0.374929	-4.36275	1.2844e-05	0.000118745
MCF2	2.64073	-1.47887	0.428372	-3.4523	0.000555822	0.00946756	3.70065	-1.93832	0.307327	-6.30704	2.84424e-10	3.66484e-09	2.91062	-1.70514	0.398165	-4.28251	1.84798e-05	0.000336638	3.74159	-1.52843	0.331524	-4.61032	4.02045e-06	4.39611e-05
SLCO1B3	2.43885	-1.47521	0.445885	-3.3085	0.000937976	0.0129473	3.14524	-1.35606	0.280052	-4.84216	1.28435e-06	8.18868e-06	2.48359	-0.975224	0.351876	-2.7715	0.0055799	0.0308182	3.03213	-0.957649	0.284392	-3.36736	0.000758917	0.00366095
COL9A3	2.8874	-1.47498	0.439589	-3.35535	0.000792653	0.0117764	3.3966	-1.3612	0.300477	-4.53014	5.89442e-06	3.2604e-05	2.73797	-1.00276	0.393111	-2.55082	0.0107469	0.0499635	3.60213	-0.989866	0.351269	-2.81797	0.00483278	0.0167063
ARFGEF3	2.27169	-1.47384	0.441707	-3.33669	0.000847839	0.0121435	3.24106	-1.82795	0.324416	-5.6346	1.75461e-08	1.58511e-07	2.30832	-1.46056	0.398346	-3.66657	0.000245823	0.00267807	2.932	-1.31412	0.326592	-4.02375	5.72796e-05	0.000420913
MRRF	6.34244	-1.47208	0.461433	-3.19025	0.00142151	0.0169687	7.78785	-1.80026	0.323616	-5.56296	2.65241e-08	2.32778e-07	7.12932	-1.87827	0.403686	-4.6528	3.27458e-06	8.50055e-05	8.53472	-1.54414	0.338187	-4.56593	4.97285e-06	5.2695e-05
ACP7	2.7068	-1.47187	0.439454	-3.34931	0.000810123	0.0118365	3.84596	-1.89191	0.321798	-5.8792	4.12253e-09	4.17948e-08	3.04787	-1.6975	0.389357	-4.35975	1.30211e-05	0.000255465	4.07457	-1.58087	0.365297	-4.32763	1.5072e-05	0.000135823
DIPK1A	3.17894	-1.47118	0.411957	-3.5712	0.000355344	0.0070886	2.97557	-1.00652	0.275451	-3.65409	0.000258093	0.000937959	2.665	-0.81792	0.310222	-2.63656	0.00837502	0.0415929	3.37683	-0.799569	0.25764	-3.10343	0.00191289	0.00784781
SEMG2	2.78468	-1.46945	0.489491	-3.00199	0.00268221	0.0258007	3.3777	-1.67864	0.305165	-5.50076	3.78161e-08	3.24063e-07	3.33109	-1.8643	0.395785	-4.71039	2.47246e-06	6.72162e-05	4.25417	-1.62897	0.351783	-4.6306	3.64604e-06	4.02623e-05
STRA8	2.13077	-1.46625	0.474143	-3.09241	0.00198539	0.0211701	3.01942	-1.75008	0.315124	-5.55362	2.79815e-08	2.44485e-07	2.49943	-1.57762	0.405402	-3.89148	9.96331e-05	0.00128758	3.29817	-1.54782	0.317558	-4.87414	1.09282e-06	1.3939e-05
HDC	2.44375	-1.46431	0.451087	-3.24618	0.00116964	0.0148616	3.43632	-1.75861	0.307187	-5.72488	1.03507e-08	9.72006e-08	2.36864	-1.20642	0.362622	-3.32694	0.000878052	0.0074179	3.4817	-1.39095	0.32902	-4.22755	2.3625e-05	0.000197761
ZNF570	4.20272	-1.46358	0.431055	-3.39535	0.000685404	0.0107507	5.93826	-1.95401	0.309284	-6.31783	2.65255e-10	3.43771e-09	3.52407	-1.16979	0.354627	-3.29865	0.00097151	0.00805856	5.27856	-1.34052	0.346773	-3.86572	0.000110764	0.000735979
TFAP2D	2.6632	-1.46299	0.440392	-3.32202	0.000893678	0.0125414	3.27395	-1.47407	0.281902	-5.22903	1.70404e-07	1.29037e-06	2.70353	-1.30672	0.326033	-4.00794	6.12507e-05	0.000865567	3.20212	-1.02861	0.292305	-3.51897	0.000433225	0.00230013
PEX1	3.2767	-1.46235	0.380149	-3.84678	0.000119681	0.00357699	5.30913	-1.91393	0.304437	-6.2868	3.2408e-10	4.13991e-09	4.25775	-1.80617	0.412926	-4.37407	1.21949e-05	0.000243542	5.21932	-1.51314	0.321644	-4.70439	2.54629e-06	2.9411e-05
STX19	3.27055	-1.46052	0.492917	-2.96301	0.00304645	0.02801	5.52863	-2.30709	0.346415	-6.65991	2.73994e-11	4.17975e-10	2.57249	-1.16708	0.378428	-3.08402	0.00204221	0.0144298	5.44357	-1.8566	0.414651	-4.4775	7.55217e-06	7.53274e-05
TRIM11	3.88464	-1.4582	0.377916	-3.85852	0.000114076	0.00345855	4.52704	-1.27222	0.301429	-4.22061	2.43639e-05	0.000117016	3.83381	-1.08985	0.394913	-2.75972	0.00578509	0.0316962	4.77176	-0.962683	0.341077	-2.82248	0.00476537	0.0165213
IL9R	3.49392	-1.45787	0.503833	-2.89357	0.00380895	0.032208	9.13568	-3.01761	0.388515	-7.76705	8.0338e-15	2.09454e-13	4.44182	-2.14346	0.459456	-4.6652	3.08313e-06	8.08924e-05	6.66976	-2.12065	0.449753	-4.71516	2.41523e-06	2.80327e-05
LRP2BP	3.4717	-1.4572	0.413383	-3.52506	0.000423379	0.00790573	5.13659	-1.91435	0.299433	-6.39324	1.62406e-10	2.20914e-09	3.14284	-1.26495	0.368495	-3.43276	0.000597476	0.00544197	4.31109	-1.25265	0.347859	-3.60102	0.000316967	0.00177259
DAZL	2.38759	-1.45349	0.461949	-3.14643	0.00165275	0.0187859	4.26409	-2.12831	0.320294	-6.64486	3.03513e-11	4.5947e-10	2.74726	-1.52475	0.407703	-3.73985	0.000184128	0.0021254	3.35463	-1.38326	0.317738	-4.35346	1.34005e-05	0.000123124
SMCO4	4.87113	-1.45286	0.440897	-3.29524	0.000983365	0.0133265	7.4579	-1.85018	0.321285	-5.75868	8.4775e-09	8.10178e-08	6.71331	-1.91088	0.399913	-4.77823	1.76845e-06	5.17025e-05	8.11144	-1.56016	0.364841	-4.27628	1.90044e-05	0.000165733
OR6C70	3.34053	-1.45242	0.470539	-3.08671	0.00202384	0.0214075	4.33813	-1.8288	0.314827	-5.80891	6.28823e-09	6.17597e-08	3.61026	-1.73393	0.430717	-4.02569	5.68075e-05	0.000816361	4.85595	-1.60589	0.382862	-4.19444	2.73542e-05	0.000223572
CFAP94	3.07787	-1.45221	0.477907	-3.03869	0.00237613	0.0235816	4.53133	-2.10958	0.339105	-6.22102	4.93945e-10	6.06648e-09	3.31241	-1.79531	0.440762	-4.0732	4.63723e-05	0.000693795	5.07714	-1.88085	0.389486	-4.82907	1.37175e-06	1.71076e-05
SNUPN	6.32961	-1.44938	0.446464	-3.24634	0.00116899	0.0148616	19.7203	-3.13669	0.365968	-8.57094	1.02641e-17	4.4e-16	9.50739	-2.25509	0.402797	-5.59858	2.16111e-08	1.32444e-06	15.1613	-2.32607	0.442472	-5.25699	1.4643e-07	2.42698e-06
HMGN5	2.74406	-1.44883	0.481442	-3.00935	0.00261806	0.025334	6.28055	-2.77043	0.354665	-7.8114	5.65547e-15	1.52578e-13	3.6043	-2.15342	0.433745	-4.96473	6.8798e-07	2.36862e-05	5.52784	-2.18204	0.415449	-5.25224	1.50257e-07	2.4789e-06
SMCO2	2.74816	-1.44504	0.508277	-2.84302	0.00446886	0.0356748	2.74352	-1.32454	0.288624	-4.58916	4.45042e-06	2.53885e-05	2.34249	-1.07238	0.341425	-3.1409	0.00168432	0.0124287	2.65894	-0.855808	0.289626	-2.95487	0.00312804	0.0117965
DLK2	2.69012	-1.44165	0.441947	-3.26203	0.00110617	0.0143996	3.94666	-1.97221	0.327446	-6.02301	1.71204e-09	1.86163e-08	2.8735	-1.6694	0.398586	-4.1883	2.81047e-05	0.000467556	3.28733	-1.29961	0.363771	-3.57262	0.00035343	0.00194539
WFIKKN2	2.57179	-1.43901	0.4352	-3.30655	0.000944526	0.0129874	3.38595	-1.395	0.276143	-5.05172	4.37841e-07	3.06437e-06	2.62496	-1.04547	0.350006	-2.987	0.00281727	0.0184311	4.04214	-1.32426	0.303848	-4.3583	1.31077e-05	0.00012087
BBOF1	3.03721	-1.43809	0.424732	-3.38589	0.000709486	0.0109646	3.83581	-1.80807	0.304968	-5.92872	3.05314e-09	3.16735e-08	3.0472	-1.59365	0.365918	-4.3552	1.32943e-05	0.000259398	4.32387	-1.59304	0.363823	-4.37863	1.19428e-05	0.000111687
NLRP10	2.55296	-1.43713	0.435943	-3.2966	0.000978615	0.0132922	4.17789	-2.03918	0.309173	-6.59557	4.23627e-11	6.29021e-10	2.58501	-1.47323	0.348168	-4.23137	2.32272e-05	0.000402951	4.35103	-1.73344	0.323365	-5.36063	8.2932e-08	1.48197e-06
DENND2A	3.15196	-1.43708	0.473802	-3.03308	0.00242072	0.0238646	4.59659	-1.6339	0.310616	-5.26019	1.43906e-07	1.10758e-06	3.60065	-1.39114	0.342622	-4.06028	4.90147e-05	0.000724816	5.25624	-1.46943	0.369179	-3.98026	6.88392e-05	0.000491858
DHFR	7.62822	-1.4364	0.472536	-3.03977	0.0023676	0.0235634	8.2577	-1.35277	0.337626	-4.00672	6.15671e-05	0.00026694	8.20352	-1.5253	0.438682	-3.47701	0.000507038	0.00477681	10.4158	-1.33226	0.391208	-3.40549	0.000660446	0.00326181
FAM205A	2.64766	-1.43526	0.421557	-3.40467	0.000662434	0.0105387	3.02013	-1.20239	0.292781	-4.10679	4.012e-05	0.000181867	2.55529	-0.919351	0.350189	-2.6253	0.0086573	0.0425446	3.03537	-0.783133	0.298267	-2.62561	0.0086493	0.0266671
TAAR6	2.47162	-1.43319	0.466231	-3.07399	0.00211219	0.021837	4.38117	-2.19709	0.342597	-6.41303	1.42655e-10	1.95924e-09	2.70665	-1.51418	0.456206	-3.31907	0.000903169	0.0075977	4.24557	-1.72859	0.377405	-4.58021	4.64517e-06	4.97848e-05
CHRDL2	4.34565	-1.43286	0.553933	-2.5867	0.0096899	0.0592356	9.84728	-2.85096	0.363654	-7.83977	4.51377e-15	1.23647e-13	6.82252	-2.56162	0.446188	-5.74113	9.40474e-09	6.60331e-07	8.75841	-2.27149	0.390544	-5.81623	6.01898e-09	1.46243e-07
RAD21L1	2.27182	-1.4324	0.444674	-3.22123	0.0012764	0.0157859	2.52038	-1.1954	0.290621	-4.11327	3.90085e-05	0.00017755	2.22237	-1.05409	0.334503	-3.1512	0.001626	0.0120826	2.81672	-1.00432	0.278804	-3.60223	0.000315496	0.00176492
AQP9	4.80714	-1.43041	0.455676	-3.1391	0.00169469	0.0190682	8.77038	-2.65485	0.376981	-7.0424	1.88954e-12	3.45602e-11	6.34375	-2.42032	0.507407	-4.76997	1.8425e-06	5.34295e-05	7.42051	-1.98389	0.422069	-4.70039	2.59669e-06	2.98385e-05
STC2	2.55911	-1.43011	0.436264	-3.27807	0.00104518	0.0138999	3.28705	-1.53641	0.289595	-5.30539	1.12433e-07	8.84434e-07	2.4521	-1.08389	0.370338	-2.92677	0.00342504	0.0212017	3.58034	-1.25716	0.290837	-4.32255	1.54233e-05	0.00013836
OR6C75	2.11471	-1.42977	0.457647	-3.12419	0.00178297	0.0197499	2.75866	-1.48161	0.302334	-4.90055	9.55671e-07	6.26332e-06	2.10604	-1.04795	0.340412	-3.07848	0.00208061	0.0146417	2.71837	-1.05806	0.304774	-3.47162	0.000517333	0.00265729
CDCA7	3.95601	-1.4279	0.483573	-2.95282	0.00314886	0.0285391	7.15738	-2.45727	0.347813	-7.06491	1.60718e-12	2.97621e-11	3.77347	-1.60039	0.440584	-3.63244	0.000280752	0.00296444	8.33713	-2.30715	0.445295	-5.18116	2.20508e-07	3.46479e-06
MAP3K9	4.04367	-1.42689	0.490071	-2.9116	0.00359577	0.0310994	16.5989	-3.67812	0.403257	-9.12103	7.44134e-20	4.33665e-18	4.50708	-1.84192	0.445722	-4.13244	3.58936e-05	0.000567489	13.3408	-2.93969	0.444233	-6.61746	3.65413e-11	1.42599e-09
OR51F2	2.20527	-1.42666	0.433169	-3.29354	0.000989326	0.0133557	2.34916	-1.0491	0.294017	-3.56816	0.000359503	0.00125682	2.04471	-0.837388	0.340543	-2.45898	0.0139333	0.0604882	2.75484	-0.960159	0.29105	-3.29895	0.000970482	0.00449431
FGF14	3.69251	-1.4224	0.497113	-2.86132	0.00421875	0.0342766	6.37411	-2.36269	0.34059	-6.93706	4.00331e-12	6.93117e-11	5.31019	-2.32404	0.482332	-4.81835	1.44751e-06	4.39776e-05	6.68402	-2.00463	0.427221	-4.69226	2.70206e-06	3.08901e-05
PAGE1	2.5814	-1.42169	0.437847	-3.247	0.00116628	0.0148616	3.82034	-1.7778	0.289679	-6.13715	8.40139e-10	9.80967e-09	2.64886	-1.26415	0.393066	-3.21612	0.00129937	0.0100796	3.64566	-1.33478	0.314818	-4.23985	2.23673e-05	0.000189321
C1orf141	4.01989	-1.42031	0.479804	-2.96018	0.00307461	0.0281192	9.79997	-2.73589	0.350073	-7.8152	5.4878e-15	1.48504e-13	6.67276	-2.40647	0.464502	-5.18076	2.20985e-07	9.33899e-06	8.17546	-2.03544	0.428841	-4.74639	2.07084e-06	2.45228e-05
CATSPERD	2.47353	-1.41698	0.444658	-3.18667	0.0014392	0.0171442	3.28882	-1.31458	0.270975	-4.85131	1.2265e-06	7.87055e-06	3.00153	-1.3065	0.367223	-3.55778	0.000374008	0.00371559	3.76991	-1.15882	0.312344	-3.71006	0.000207207	0.00123548
CLDN18	2.59546	-1.41648	0.456288	-3.10435	0.00190699	0.0206117	2.89411	-1.6078	0.307657	-5.22595	1.73265e-07	1.30925e-06	1.96339	-0.937306	0.367757	-2.54871	0.0108121	0.0502145	2.76707	-1.13825	0.32494	-3.50295	0.000460128	0.00241351
IL19	2.68843	-1.41637	0.428263	-3.30723	0.000942235	0.0129812	5.34044	-2.17272	0.3364	-6.45874	1.05581e-10	1.48021e-09	3.69144	-1.77652	0.429171	-4.13944	3.4816e-05	0.000556042	5.0726	-1.6853	0.377505	-4.46431	8.03267e-06	7.94976e-05
OR5P2	2.39911	-1.41562	0.463476	-3.05436	0.00225542	0.0228191	3.54324	-1.79821	0.299622	-6.00158	1.95408e-09	2.10175e-08	2.60603	-1.5049	0.354264	-4.24797	2.15719e-05	0.000380903	4.06811	-1.66475	0.319239	-5.21475	1.8407e-07	2.96272e-06
C1GALT1C1L	2.06473	-1.41501	0.451965	-3.13079	0.00174338	0.0194201	3.02868	-1.69642	0.302403	-5.60981	2.02546e-08	1.8033e-07	2.09635	-1.28515	0.394045	-3.26144	0.00110849	0.00893306	3.27128	-1.49789	0.315245	-4.75151	2.01901e-06	2.40528e-05
CCL4L1	3.85893	-1.41428	0.370391	-3.81835	0.000134349	0.0038265	5.15318	-1.56975	0.270494	-5.80328	6.50316e-09	6.34761e-08	5.37611	-1.84411	0.455533	-4.04825	5.16023e-05	0.000754325	5.97164	-1.37875	0.364796	-3.7795	0.000157143	0.000980576
CEP112	2.62287	-1.413	0.394962	-3.57755	0.000346824	0.00698899	2.51211	-1.18182	0.280379	-4.21506	2.4971e-05	0.000119417	2.31076	-1.116	0.318924	-3.49926	0.000466544	0.00445502	3.10084	-1.14416	0.271539	-4.21363	2.51302e-05	0.000208162
PATE2	2.97619	-1.40924	0.435872	-3.23315	0.00122432	0.0153656	5.56755	-2.27227	0.313007	-7.25949	3.88562e-13	7.96462e-12	4.32877	-2.12886	0.353567	-6.02111	1.73227e-09	1.57619e-07	6.11197	-2.01891	0.388413	-5.19785	2.01606e-07	3.20165e-06
B3GNT3	2.80037	-1.40912	0.396289	-3.5558	0.00037683	0.0073532	3.10186	-1.17138	0.282411	-4.14778	3.3572e-05	0.000155585	2.82156	-1.04628	0.375729	-2.78468	0.00535812	0.0298521	3.18069	-0.781757	0.297597	-2.62689	0.0086168	0.0265961
TNNI1	5.83361	-1.40885	0.445611	-3.16162	0.00156895	0.0181574	7.90325	-1.70684	0.311869	-5.47294	4.42622e-08	3.73735e-07	6.63969	-1.58219	0.4457	-3.54989	0.000385392	0.00381414	8.0336	-1.29679	0.38452	-3.37249	0.000744925	0.00360027
DNASE1L2	3.58252	-1.40569	0.398276	-3.52943	0.000416448	0.00782607	4.88289	-1.51222	0.279581	-5.40887	6.34251e-08	5.21225e-07	3.86437	-1.27684	0.357202	-3.57456	0.000350811	0.00354067	4.77086	-1.06235	0.358093	-2.9667	0.00301019	0.0114391
TGS1	2.70117	-1.40541	0.395159	-3.55658	0.000375717	0.00735064	3.98206	-1.86674	0.305039	-6.1197	9.37545e-10	1.08285e-08	3.0787	-1.63613	0.353128	-4.63325	3.59962e-06	9.15772e-05	5.2105	-1.92276	0.360753	-5.32986	9.82897e-08	1.7236e-06
TMEM239	3.9224	-1.40442	0.426788	-3.29066	0.000999518	0.013443	7.30506	-2.19674	0.337505	-6.50876	7.57749e-11	1.07845e-09	5.34352	-1.90528	0.482978	-3.94485	7.98486e-05	0.00107833	6.66041	-1.62952	0.422949	-3.85276	0.000116793	0.000768595
OR9K2	2.22084	-1.40434	0.452654	-3.10247	0.00191915	0.020693	3.05119	-1.54069	0.285053	-5.40491	6.48395e-08	5.32359e-07	2.33157	-1.22019	0.364638	-3.34631	0.000818935	0.0070081	2.97567	-1.1424	0.300043	-3.80747	0.000140393	0.000894524
GRTP1	2.05541	-1.40398	0.448102	-3.13318	0.00172925	0.0192867	3.03211	-1.8754	0.314871	-5.95608	2.58358e-09	2.70223e-08	2.24031	-1.5731	0.387615	-4.05841	4.94072e-05	0.000729411	2.95383	-1.49641	0.341625	-4.38029	1.18523e-05	0.000111249
COCH	2.38267	-1.4016	0.421692	-3.32374	0.00088819	0.0125118	3.45054	-1.86152	0.305398	-6.09539	1.09168e-09	1.24095e-08	2.33471	-1.304	0.383679	-3.39869	0.0006771	0.00601426	3.30186	-1.41087	0.316277	-4.46086	8.16303e-06	8.06535e-05
HSD17B3	3.7053	-1.39747	0.386427	-3.61639	0.000298739	0.00645784	4.16367	-1.24279	0.273605	-4.54229	5.56471e-06	3.09724e-05	3.55369	-1.07433	0.330781	-3.24786	0.00116278	0.00925013	4.98798	-1.14495	0.309539	-3.69887	0.000216559	0.00128267
HIGD1C	2.80276	-1.39689	0.43773	-3.19122	0.00141671	0.0169454	4.65067	-2.02496	0.301388	-6.71878	1.83248e-11	2.86654e-10	2.66145	-1.19831	0.350614	-3.41776	0.000631399	0.00568418	4.10207	-1.40554	0.344285	-4.08248	4.45571e-05	0.000338718
OMD	3.87952	-1.39355	0.453184	-3.07502	0.00210486	0.0218126	4.87358	-1.92644	0.327157	-5.88844	3.89851e-09	3.9727e-08	2.66626	-0.973163	0.373591	-2.60489	0.00919038	0.0445747	6.21676	-1.92111	0.423624	-4.53494	5.76208e-06	5.98892e-05
CD180	2.90883	-1.39326	0.416929	-3.34171	0.000832639	0.0120113	3.70022	-1.25925	0.25719	-4.8962	9.771e-07	6.39201e-06	2.94867	-0.870278	0.343466	-2.53381	0.0112829	0.0518605	4.27791	-1.09653	0.284178	-3.85861	0.000114036	0.000753507
STRN3	7.0154	-1.39132	0.463223	-3.00356	0.00266839	0.0257233	12.495	-2.62901	0.341768	-7.69239	1.44414e-14	3.6738e-13	10.2911	-2.64144	0.406695	-6.4949	8.30896e-11	1.13094e-08	13.6498	-2.37479	0.396231	-5.99344	2.05454e-09	5.56559e-08
BORA	2.73895	-1.39061	0.426534	-3.26025	0.00111315	0.0144168	4.25136	-1.97763	0.323044	-6.12187	9.24851e-10	1.07097e-08	2.54223	-1.25929	0.367328	-3.42825	0.000607491	0.00551629	3.85908	-1.45922	0.369484	-3.94935	7.83635e-05	0.000548053
C8orf88	2.4591	-1.39014	0.424564	-3.27428	0.0010593	0.0139996	3.24492	-1.64072	0.294622	-5.56889	2.56369e-08	2.25435e-07	2.4801	-1.41332	0.331015	-4.26965	1.95781e-05	0.000353039	3.55996	-1.38822	0.320935	-4.32555	1.5215e-05	0.000136697
NR4A2	2.36445	-1.38978	0.411397	-3.37819	0.000729648	0.0111421	2.42886	-1.52257	0.295342	-5.15528	2.53249e-07	1.86542e-06	2.367	-1.52803	0.372739	-4.09945	4.14137e-05	0.000636089	2.86328	-1.36661	0.302327	-4.52032	6.17463e-06	6.33592e-05
ODF3L1	3.14914	-1.38876	0.46346	-2.99652	0.00273084	0.0260996	4.62959	-1.81828	0.311862	-5.8304	5.52946e-09	5.49036e-08	4.47091	-1.94768	0.466884	-4.17165	3.02402e-05	0.000497192	5.11684	-1.52409	0.393736	-3.87085	0.000108455	0.000722792
ZNF750	2.46957	-1.38729	0.403647	-3.4369	0.000588405	0.00979796	2.8011	-1.06181	0.256797	-4.13481	3.55243e-05	0.000163528	2.45828	-0.855375	0.315902	-2.70772	0.00677465	0.035623	3.51752	-1.00312	0.276005	-3.63445	0.00027858	0.00158677
DHX34	4.46086	-1.38502	0.468804	-2.95437	0.00313305	0.0284691	7.48547	-2.16764	0.330324	-6.56217	5.30303e-11	7.73254e-10	4.40878	-1.47196	0.34902	-4.21742	2.47118e-05	0.000423759	6.11782	-1.42337	0.396855	-3.58662	0.000334998	0.00186006
B3GALT5	2.21045	-1.38411	0.444195	-3.11599	0.00183326	0.0201444	2.8392	-1.70275	0.297102	-5.7312	9.97203e-09	9.37928e-08	2.37005	-1.49602	0.402233	-3.7193	0.000199776	0.00226641	3.6148	-1.63447	0.322298	-5.07128	3.95143e-07	5.77621e-06
LYPD6B	3.89309	-1.3822	0.461068	-2.99781	0.00271925	0.0260167	2.68113	-0.502204	0.244133	-2.05709	0.0396778	0.0707008	3.03079	-0.863711	0.280419	-3.08007	0.00206953	0.0145824	3.56208	-0.589038	0.239015	-2.46444	0.0137226	0.0385541
PLPPR5	1.98642	-1.38041	0.44579	-3.09656	0.00195783	0.0209832	2.33321	-1.44754	0.299471	-4.83367	1.34039e-06	8.5186e-06	1.70057	-0.984701	0.360094	-2.73457	0.00624617	0.0335542	2.81746	-1.33249	0.301666	-4.41712	1.00025e-05	9.60815e-05
PSMB11	2.52968	-1.38008	0.408893	-3.37516	0.000737726	0.0112162	3.3308	-1.61643	0.285163	-5.66844	1.44104e-08	1.32464e-07	2.70949	-1.3278	0.3431	-3.87001	0.000108832	0.00138538	3.87502	-1.45912	0.30796	-4.73802	2.15821e-06	2.54409e-05
ADGRB3	3.04473	-1.37741	0.476809	-2.88881	0.00386706	0.0324389	4.0971	-1.9765	0.327453	-6.03598	1.58004e-09	1.73824e-08	2.56717	-1.38701	0.334819	-4.14256	3.43454e-05	0.000550328	3.56019	-1.37927	0.321946	-4.28416	1.83434e-05	0.000160755
NAALADL1	2.20247	-1.37684	0.451007	-3.0528	0.00226715	0.0229078	2.55171	-1.44933	0.303767	-4.77118	1.8315e-06	1.13132e-05	2.08949	-1.31114	0.345897	-3.79056	0.000150309	0.00181613	2.54702	-1.08666	0.314157	-3.45896	0.000542268	0.0027666
ANP32D	2.41254	-1.37673	0.446559	-3.08298	0.00204937	0.0215233	4.16297	-2.0471	0.318415	-6.42905	1.28403e-10	1.77505e-09	2.61222	-1.36377	0.359989	-3.78838	0.000151634	0.0018309	4.16631	-1.68549	0.326621	-5.16037	2.46468e-07	3.80234e-06
ULBP2	2.82076	-1.37577	0.388851	-3.53804	0.000403102	0.00764535	2.66728	-0.691714	0.258744	-2.67335	0.00750987	0.0172119	2.96219	-1.02726	0.312008	-3.29241	0.000993341	0.00819771	3.13762	-0.641161	0.253472	-2.52951	0.0114221	0.0332737
MTRNR2L4	3.29391	-1.37532	0.442354	-3.10909	0.00187667	0.0203704	4.63613	-2.01236	0.303506	-6.63036	3.34877e-11	5.03105e-10	3.41018	-1.75536	0.449132	-3.90833	9.29372e-05	0.0012232	4.96435	-1.73942	0.404248	-4.30284	1.68619e-05	0.000149684
CARD18	3.00241	-1.37305	0.420317	-3.26669	0.00108812	0.0142269	3.6327	-1.68161	0.280809	-5.98847	2.1182e-09	2.26055e-08	2.94242	-1.48304	0.335562	-4.41958	9.88928e-06	0.000204127	3.89224	-1.41303	0.302739	-4.66749	3.04908e-06	3.43725e-05
C9orf129	2.96287	-1.3729	0.47463	-2.89257	0.00382102	0.0322346	3.92658	-1.87356	0.304742	-6.14803	7.84532e-10	9.21644e-09	2.9662	-1.48114	0.402321	-3.68149	0.000231871	0.00255416	4.71742	-1.77735	0.357006	-4.97848	6.40869e-07	8.75805e-06
C17orf78	2.65054	-1.37261	0.487668	-2.81465	0.00488307	0.0378509	3.92412	-1.8514	0.318803	-5.80736	6.34661e-09	6.22205e-08	3.33878	-1.75666	0.391396	-4.48819	7.18315e-06	0.000158486	4.58723	-1.67697	0.412139	-4.06893	4.72288e-05	0.000356765
ADAMTS6	2.97191	-1.36953	0.428524	-3.19592	0.00139386	0.0167394	6.2082	-2.53079	0.339868	-7.44638	9.59387e-14	2.16566e-12	4.92843	-2.47451	0.421436	-5.87161	4.31592e-09	3.36114e-07	6.40929	-2.19934	0.401809	-5.4736	4.40972e-08	8.51114e-07
ZFAT	3.48992	-1.36815	0.480647	-2.84646	0.00442078	0.035414	6.30658	-2.54428	0.355164	-7.16367	7.85443e-13	1.5443e-11	4.01848	-2.10096	0.466334	-4.50527	6.62881e-06	0.000148143	6.21133	-2.11751	0.453054	-4.67386	2.95595e-06	3.34707e-05
RIOK1	3.60525	-1.36729	0.434829	-3.14444	0.00166405	0.0188663	6.17888	-2.16416	0.330249	-6.5531	5.63559e-11	8.15081e-10	3.93094	-1.63268	0.418694	-3.89945	9.64123e-05	0.00125505	4.52282	-1.25755	0.354086	-3.55155	0.000382963	0.00207718
PEBP4	3.67202	-1.36688	0.43277	-3.15844	0.00158618	0.0183183	5.11684	-1.82768	0.305137	-5.98969	2.10244e-09	2.24642e-08	3.69919	-1.4981	0.328654	-4.55829	5.15716e-06	0.000121176	5.096	-1.43183	0.312772	-4.57789	4.69698e-06	5.02017e-05
OR52I1	2.56211	-1.36498	0.458911	-2.97439	0.00293576	0.0273325	2.83432	-1.24739	0.269431	-4.62972	3.66168e-06	2.12886e-05	2.26268	-0.975961	0.340492	-2.86633	0.00415262	0.0246367	3.39927	-1.23259	0.310976	-3.96363	7.38201e-05	0.000522217
OPN1LW	2.73464	-1.36422	0.396826	-3.43783	0.000586389	0.00978265	4.77177	-2.05867	0.319589	-6.44163	1.182e-10	1.6442e-09	3.14615	-1.58483	0.342019	-4.63375	3.59099e-06	9.14881e-05	5.24827	-1.82075	0.327692	-5.55629	2.75564e-08	5.67484e-07
UCP3	2.61321	-1.36406	0.42058	-3.24328	0.00118163	0.0149774	4.48248	-2.34214	0.30778	-7.60979	2.74544e-14	6.68178e-13	3.66444	-2.27138	0.426635	-5.32396	1.01534e-07	4.84159e-06	4.90252	-2.09769	0.324297	-6.46843	9.90284e-11	3.58958e-09
LYRM7	2.59659	-1.36218	0.412349	-3.30345	0.000955028	0.0130784	3.46205	-1.61772	0.269117	-6.01122	1.8413e-09	1.98885e-08	2.77524	-1.4178	0.343262	-4.13038	3.62157e-05	0.000571062	3.96157	-1.41441	0.293776	-4.8146	1.47494e-06	1.82161e-05
CDHR4	2.68024	-1.36137	0.420623	-3.23656	0.00120978	0.0152583	3.80011	-1.79111	0.3101	-5.77592	7.6534e-09	7.3695e-08	2.8178	-1.37031	0.352627	-3.88601	0.000101905	0.00131313	4.20121	-1.57237	0.356854	-4.40621	1.05193e-05	0.000100268
CCDC172	1.94625	-1.36107	0.448122	-3.03728	0.00238725	0.0236655	2.69899	-1.71693	0.301314	-5.69816	1.21105e-08	1.12366e-07	1.98969	-1.30486	0.361103	-3.61353	0.00030206	0.00314107	2.94293	-1.50009	0.298579	-5.02411	5.05765e-07	7.16427e-06
VIP	2.00124	-1.36061	0.462416	-2.94239	0.00325691	0.0290855	2.84731	-1.81077	0.309325	-5.85394	4.80054e-09	4.82103e-08	2.03629	-1.38472	0.369588	-3.74667	0.000179201	0.002083	3.14418	-1.62395	0.343769	-4.72397	2.31289e-06	2.70615e-05
CCN5	3.34737	-1.36026	0.473212	-2.87454	0.00404622	0.0334231	4.25483	-1.67198	0.304773	-5.48598	4.11187e-08	3.50009e-07	3.72869	-1.63753	0.417957	-3.91795	8.93064e-05	0.00118256	4.22581	-1.22767	0.361207	-3.39879	0.000676849	0.00332807
CENPW	2.74361	-1.35961	0.440875	-3.08389	0.00204313	0.0215043	3.78531	-1.62451	0.311714	-5.21155	1.87273e-07	1.40735e-06	2.82647	-1.27262	0.348465	-3.65207	0.000260133	0.00280668	3.87586	-1.27066	0.338224	-3.75686	0.000172062	0.00105755
ZNF836	4.7506	-1.35956	0.425107	-3.19817	0.00138304	0.0166208	7.85966	-2.16433	0.345487	-6.26456	3.73879e-10	4.7086e-09	6.08969	-1.98558	0.441094	-4.50149	6.74797e-06	0.000150617	7.76599	-1.73218	0.38967	-4.44524	8.77924e-06	8.55856e-05
SLC19A3	2.82544	-1.35799	0.419886	-3.23418	0.00121994	0.015343	3.08774	-1.20922	0.287196	-4.21044	2.54874e-05	0.000121389	2.36351	-0.802195	0.357352	-2.24483	0.0247789	0.0927553	3.21292	-0.939667	0.288562	-3.25638	0.00112841	0.00510246
TNIP3	2.73903	-1.35513	0.427419	-3.17049	0.00152181	0.0178083	3.26931	-1.47232	0.292213	-5.03853	4.69131e-07	3.26288e-06	2.61269	-1.24776	0.363575	-3.43191	0.000599339	0.00545616	3.47868	-1.25275	0.313314	-3.99839	6.37739e-05	0.00046121
OR5W2	3.09747	-1.35316	0.460863	-2.93614	0.00332321	0.0295441	4.31678	-1.96177	0.336317	-5.8331	5.44053e-09	5.41714e-08	3.58441	-1.79917	0.433874	-4.14675	3.37226e-05	0.000542787	5.63935	-1.93688	0.427164	-4.53428	5.78005e-06	6.00008e-05
PGAP2	4.64777	-1.35226	0.474387	-2.85053	0.00436462	0.0351575	3.77503	-1.13959	0.270558	-4.21201	2.53112e-05	0.000120818	3.45357	-1.16956	0.331731	-3.52564	0.000422463	0.00410136	4.7909	-1.17813	0.291419	-4.04273	5.28335e-05	0.000393581
RIMBP2	2.99426	-1.34887	0.457287	-2.94971	0.00318068	0.0286775	4.72265	-1.9594	0.325058	-6.02786	1.66149e-09	1.81441e-08	3.27495	-1.51856	0.439221	-3.45739	0.000545432	0.00505969	4.43158	-1.47502	0.372506	-3.95972	7.50389e-05	0.000529368
SOX6	3.20728	-1.34859	0.467723	-2.8833	0.0039353	0.0327728	4.45804	-1.86057	0.317114	-5.86721	4.43182e-09	4.47017e-08	3.91369	-1.81555	0.445274	-4.07739	4.5545e-05	0.000685443	4.17647	-1.31703	0.345219	-3.81506	0.000136148	0.000874663
MUC21	4.39602	-1.34691	0.382274	-3.52343	0.000426007	0.00790573	7.26801	-1.80219	0.285892	-6.30375	2.90536e-10	3.73549e-09	4.97007	-1.34577	0.336213	-4.00271	6.26201e-05	0.000879303	6.41466	-1.17404	0.312545	-3.75638	0.000172388	0.00105867
KRT2	1.95584	-1.34338	0.456128	-2.94518	0.0032277	0.0289176	2.59045	-1.47261	0.293249	-5.0217	5.1216e-07	3.53595e-06	2.31111	-1.34959	0.367559	-3.67178	0.000240867	0.00263373	2.93283	-1.28727	0.323231	-3.98249	6.81964e-05	0.000488244
MKKS	9.44947	-1.34174	0.496658	-2.70153	0.00690203	0.0471793	20.677	-2.89275	0.394314	-7.33615	2.19819e-13	4.6667e-12	11.3162	-2.19603	0.42267	-5.19562	2.04035e-07	8.72603e-06	16.8689	-2.16909	0.433697	-5.0014	5.69158e-07	7.96106e-06
TIMELESS	3.03597	-1.34041	0.415342	-3.22725	0.00124987	0.0155981	4.50799	-1.71834	0.312889	-5.49187	3.97704e-08	3.39343e-07	4.22937	-1.88305	0.417713	-4.50799	6.54442e-06	0.00014676	4.70377	-1.41804	0.360031	-3.93866	8.19368e-05	0.000569248
PPP5D1	2.64715	-1.33907	0.38928	-3.43986	0.000582005	0.00973732	3.65688	-1.68264	0.274556	-6.12859	8.8659e-10	1.02937e-08	2.59589	-1.27696	0.31083	-4.10821	3.9873e-05	0.000615133	3.60013	-1.28465	0.26541	-4.84024	1.29682e-06	1.62985e-05
RBM20	2.33977	-1.3388	0.425945	-3.14313	0.00167149	0.0189146	2.3985	-1.38539	0.298606	-4.63952	3.49227e-06	2.04256e-05	2.20727	-1.46934	0.365972	-4.0149	5.94722e-05	0.000846471	3.08513	-1.52712	0.297075	-5.14053	2.73965e-07	4.17868e-06
MKS1	4.31786	-1.33789	0.431906	-3.09765	0.0019506	0.0209308	8.49631	-2.28077	0.351348	-6.4915	8.49848e-11	1.20281e-09	9.49446	-2.755	0.495443	-5.56069	2.68711e-08	1.60812e-06	9.81468	-2.09596	0.388705	-5.39215	6.96206e-08	1.26437e-06
BTN1A1	3.28804	-1.33735	0.475798	-2.81075	0.00494269	0.0380919	11.7402	-3.3552	0.411534	-8.15291	3.55283e-16	1.1887e-14	4.65803	-2.16239	0.444539	-4.86434	1.14837e-06	3.61837e-05	9.1919	-2.57835	0.434144	-5.93892	2.86903e-09	7.54293e-08
GIMAP1	3.29125	-1.33703	0.38547	-3.46857	0.000523238	0.00912574	4.37879	-2.00408	0.29925	-6.69701	2.12727e-11	3.30738e-10	4.65679	-2.40889	0.325752	-7.39487	1.41547e-13	4.20724e-11	5.66062	-2.03708	0.32235	-6.31946	2.62482e-10	8.73339e-09
RFESD	2.824	-1.3361	0.408072	-3.27417	0.00105974	0.0139996	4.06222	-1.68363	0.302306	-5.56928	2.55798e-08	2.25044e-07	3.26117	-1.53422	0.377678	-4.06223	4.86054e-05	0.000720556	4.16482	-1.33299	0.360184	-3.70085	0.000214879	0.00127399
CD34	28.2401	-1.33508	0.468881	-2.84736	0.00440833	0.0353817	66.7667	-2.98163	0.334649	-8.90973	5.11586e-19	2.65207e-17	48.1145	-2.77074	0.339588	-8.15913	3.37445e-16	1.88062e-13	68.8225	-2.61088	0.361333	-7.22569	4.98567e-13	2.91523e-11
EBF2	1.99167	-1.33482	0.458778	-2.9095	0.00362002	0.0312485	2.59714	-1.66793	0.313199	-5.32547	1.00694e-07	7.98434e-07	1.81956	-1.0646	0.377868	-2.81738	0.00484172	0.0276931	2.53483	-1.26435	0.326382	-3.87382	0.000107142	0.000715112
LRRC4C	2.24747	-1.33445	0.433214	-3.08034	0.00206763	0.0216144	2.21561	-1.02775	0.297243	-3.45761	0.000544996	0.00181255	2.29894	-1.21334	0.34733	-3.49333	0.000477031	0.0045276	2.53342	-0.877426	0.295636	-2.96792	0.00299819	0.0114008
NECTIN4	2.07232	-1.33306	0.44734	-2.97997	0.00288273	0.0271002	2.96334	-1.80441	0.317303	-5.6867	1.2952e-08	1.19675e-07	2.25409	-1.47018	0.350784	-4.19112	2.77579e-05	0.000463081	3.09253	-1.46188	0.332481	-4.39689	1.09813e-05	0.000104115
FAM71D	3.36867	-1.32993	0.395635	-3.36151	0.000775169	0.0116229	5.22406	-1.85738	0.314562	-5.90464	3.53407e-09	3.63455e-08	3.43508	-1.25294	0.329616	-3.80121	0.000143991	0.00175047	5.12029	-1.41116	0.380123	-3.71237	0.000205327	0.00122632
OTUD3	3.95101	-1.32891	0.468825	-2.83456	0.00458883	0.0363398	4.97141	-1.94409	0.306325	-6.3465	2.20274e-10	2.90328e-09	4.04125	-1.80446	0.404542	-4.46049	8.17709e-06	0.000175488	5.43366	-1.66757	0.352656	-4.7286	2.26074e-06	2.656e-05
ZNF85	3.27517	-1.32858	0.379122	-3.50435	0.000457721	0.00830416	4.73192	-1.76568	0.282355	-6.25339	4.01627e-10	5.02964e-09	3.61245	-1.57865	0.32582	-4.84515	1.26513e-06	3.92675e-05	5.10989	-1.52788	0.305837	-4.99573	5.86126e-07	8.15365e-06
PRR23B	2.55623	-1.32824	0.430481	-3.08547	0.00203229	0.0214334	2.70637	-1.26339	0.270146	-4.67669	2.91545e-06	1.73246e-05	2.12086	-0.810349	0.324637	-2.49617	0.0125543	0.0559996	3.17122	-1.10249	0.263849	-4.17848	2.93462e-05	0.00023683
ADAM18	2.88534	-1.32818	0.42736	-3.10787	0.00188441	0.0204171	3.70132	-1.36692	0.272878	-5.00926	5.46385e-07	3.75624e-06	3.16221	-1.19956	0.391996	-3.06013	0.00221244	0.0153947	4.38899	-1.23661	0.378536	-3.26683	0.00108759	0.00494547
DERL1	5.34197	-1.32772	0.423608	-3.1343	0.00172263	0.0192369	8.27373	-2.13488	0.319371	-6.68463	2.31507e-11	3.57278e-10	7.08227	-2.15023	0.310612	-6.92254	4.43604e-12	8.99005e-10	9.76614	-2.00089	0.330705	-6.05037	1.44518e-09	4.11715e-08
MYL10	2.28745	-1.32655	0.426474	-3.1105	0.00186772	0.0203351	3.22807	-1.98722	0.313238	-6.34413	2.23687e-10	2.9461e-09	2.53794	-1.7821	0.38202	-4.66495	3.08685e-06	8.08924e-05	3.94037	-1.86035	0.317051	-5.86766	4.41989e-09	1.11334e-07
RMI1	2.30668	-1.32552	0.424044	-3.12591	0.00177255	0.019659	2.71719	-1.55931	0.295969	-5.26849	1.37552e-07	1.06327e-06	2.16047	-1.30119	0.34659	-3.75427	0.000173851	0.00203709	2.93422	-1.27313	0.299286	-4.25389	2.10093e-05	0.000180395
NXPE4	2.5084	-1.32502	0.406509	-3.25952	0.001116	0.0144268	3.11067	-1.72217	0.297821	-5.78256	7.35734e-09	7.1036e-08	2.43775	-1.51059	0.359535	-4.2015	2.65147e-05	0.000446098	3.49743	-1.49689	0.291165	-5.14106	2.73196e-07	4.17344e-06
ACSS2	8.08281	-1.32442	0.492005	-2.69188	0.00710495	0.0480871	18.4565	-2.80602	0.36874	-7.60974	2.74645e-14	6.68178e-13	6.1943	-1.07681	0.300686	-3.5812	0.000342024	0.00346572	15.348	-2.11005	0.431675	-4.88805	1.01838e-06	1.31512e-05
C1orf194	2.02208	-1.32417	0.455674	-2.90596	0.00366133	0.0314085	2.51919	-1.54086	0.300755	-5.1233	3.00238e-07	2.17471e-06	2.0168	-1.2941	0.343318	-3.7694	0.000163643	0.00193999	2.63283	-1.28568	0.299633	-4.29085	1.77993e-05	0.00015634
B3GNT4	3.65337	-1.32216	0.387978	-3.40782	0.000654839	0.0104833	5.46071	-1.51205	0.307227	-4.92161	8.58341e-07	5.66631e-06	4.51299	-1.33228	0.407314	-3.27089	0.00107209	0.00871852	5.27306	-1.0367	0.352832	-2.93823	0.00330089	0.0123207
PNCK	2.13921	-1.31921	0.449245	-2.9365	0.00331938	0.0295441	4.62029	-2.33884	0.320927	-7.28776	3.15153e-13	6.55027e-12	2.94023	-1.78868	0.393771	-4.54243	5.56104e-06	0.000129135	3.83415	-1.62099	0.378389	-4.28393	1.83619e-05	0.000160838
VWA2	2.44875	-1.31915	0.435577	-3.02851	0.00245765	0.0241087	2.80163	-1.262	0.287996	-4.382	1.17595e-05	6.09967e-05	2.27058	-1.03164	0.345484	-2.98607	0.00282587	0.0184671	2.98295	-1.05449	0.290285	-3.63261	0.000280573	0.00159609
FOSB	2.26887	-1.31569	0.440921	-2.98396	0.00284543	0.0268353	2.25753	-1.21273	0.301338	-4.0245	5.7097e-05	0.000249439	1.82378	-0.980345	0.3617	-2.71038	0.00672059	0.0354182	2.33606	-0.967588	0.297916	-3.24786	0.00116278	0.00522342
TRDMT1	3.85711	-1.3142	0.470997	-2.79025	0.00526678	0.0395152	6.1104	-2.11933	0.31197	-6.79338	1.09536e-11	1.78225e-10	3.48736	-1.34694	0.365437	-3.68584	0.000227949	0.00252343	6.46454	-1.792	0.409077	-4.38059	1.18359e-05	0.000111154
WDR48	4.50664	-1.3129	0.416671	-3.15093	0.00162749	0.0186175	6.57665	-1.95705	0.292416	-6.6927	2.19097e-11	3.40344e-10	5.79389	-2.01397	0.353113	-5.70345	1.17403e-08	7.96112e-07	6.76096	-1.59133	0.336705	-4.7262	2.28756e-06	2.68112e-05
CELA2A	2.53252	-1.31082	0.390304	-3.35846	0.000783782	0.0116775	2.7669	-1.30997	0.278385	-4.70559	2.5313e-06	1.5204e-05	2.50573	-1.22172	0.352706	-3.46385	0.000532512	0.00497998	3.26423	-1.18155	0.31235	-3.78276	0.000155098	0.000970193
TBX18	2.00683	-1.31004	0.443693	-2.95258	0.00315126	0.0285395	2.36274	-1.47294	0.296368	-4.96996	6.69681e-07	4.51339e-06	1.99472	-1.30618	0.350621	-3.72533	0.000195056	0.00222277	2.8819	-1.38931	0.291999	-4.75792	1.95603e-06	2.34276e-05
KRTAP10-5	2.545	-1.30941	0.417495	-3.13634	0.00171072	0.0191519	3.21109	-1.11351	0.27574	-4.03825	5.38513e-05	0.000236709	3.04931	-1.13742	0.349258	-3.25668	0.00112722	0.00904128	3.3945	-0.793278	0.296849	-2.67233	0.00753275	0.0238401
KCNS2	2.32337	-1.3091	0.446492	-2.93197	0.0033682	0.0298254	3.2962	-1.64202	0.312636	-5.25216	1.50324e-07	1.1525e-06	2.22892	-1.11314	0.363024	-3.06629	0.00216734	0.0151281	3.45014	-1.30964	0.353283	-3.70706	0.00020968	0.00124773
PTPRE	4.58812	-1.30883	0.406534	-3.21949	0.00128418	0.0158383	5.11525	-1.46334	0.30773	-4.75527	1.98184e-06	1.21284e-05	4.70374	-1.52266	0.342306	-4.44823	8.65807e-06	0.000182948	5.24661	-1.09465	0.333351	-3.28379	0.0010242	0.0047052
CCL8	2.98527	-1.30829	0.394774	-3.31402	0.000919653	0.0127734	4.3164	-1.84729	0.28097	-6.57468	4.87567e-11	7.16209e-10	2.73596	-1.23118	0.306878	-4.01194	6.02206e-05	0.000854394	4.13293	-1.38778	0.29476	-4.70816	2.49963e-06	2.88908e-05
POU6F2	2.65067	-1.30815	0.483524	-2.70544	0.00682136	0.0468614	3.89331	-2.04923	0.319573	-6.4124	1.43243e-10	1.96496e-09	2.41965	-1.37994	0.39033	-3.53533	0.00040727	0.00398861	3.93309	-1.66227	0.376139	-4.4193	9.90222e-06	9.53029e-05
TSSK3	2.4162	-1.30667	0.439782	-2.97118	0.0029666	0.0275124	3.49923	-1.85612	0.315104	-5.8905	3.85035e-09	3.9326e-08	2.85745	-1.65473	0.414348	-3.99359	6.50814e-05	0.000904646	3.856	-1.5757	0.371605	-4.24026	2.23259e-05	0.00018906
CCL2	9.90167	-1.30622	0.390361	-3.34619	0.00081931	0.0118903	20.6106	-2.68617	0.390788	-6.87372	6.25504e-12	1.05431e-10	12.6669	-2.18001	0.476997	-4.57028	4.87069e-06	0.000115973	18.2788	-2.08994	0.427113	-4.89317	9.92265e-07	1.28699e-05
OR2L2	2.40829	-1.30569	0.40486	-3.22503	0.00125958	0.015643	3.47222	-1.39537	0.29501	-4.7299	2.24633e-06	1.36301e-05	2.90917	-1.19158	0.388023	-3.07091	0.00213407	0.0149309	3.19368	-0.858125	0.346238	-2.47842	0.0131964	0.0373623
SNRNP25	3.76355	-1.30408	0.422727	-3.08493	0.00203602	0.0214473	3.35826	-0.93581	0.273764	-3.41831	0.000630121	0.00205596	3.13352	-0.901792	0.324337	-2.78042	0.0054289	0.0301899	3.80631	-0.770065	0.275889	-2.79121	0.00525113	0.0178242
LBP	3.08077	-1.30279	0.405524	-3.2126	0.00131539	0.0160455	4.36801	-1.69262	0.294826	-5.74107	9.40803e-09	8.89573e-08	3.11718	-1.16527	0.388089	-3.00259	0.00267691	0.0177708	4.24185	-1.23191	0.361067	-3.41186	0.000645201	0.00319537
IGLON5	2.11118	-1.30248	0.433996	-3.00113	0.00268977	0.0258316	8.67021	-3.44203	0.387324	-8.8867	6.29488e-19	3.1982e-17	2.602	-1.64511	0.395127	-4.1635	3.13411e-05	0.000512316	4.32129	-1.98809	0.378102	-5.25809	1.45558e-07	2.41701e-06
OR10G9	2.84102	-1.30172	0.42382	-3.0714	0.00213061	0.0219131	4.12299	-1.77093	0.282841	-6.26122	3.8197e-10	4.79695e-09	2.98579	-1.43472	0.366553	-3.91408	9.07512e-05	0.00119797	3.87173	-1.30324	0.304304	-4.28269	1.84648e-05	0.00016166
RFPL4A	2.44205	-1.30158	0.392634	-3.31499	0.000916473	0.0127734	2.97409	-1.45544	0.296444	-4.90967	9.12284e-07	5.99438e-06	2.5469	-1.28947	0.349657	-3.68782	0.000226186	0.00250878	3.04098	-1.06827	0.302545	-3.53095	0.000414065	0.0022154
OR13F1	2.31703	-1.29971	0.441025	-2.94703	0.00320845	0.0288259	3.63756	-1.75967	0.308986	-5.69497	1.23391e-08	1.14249e-07	2.6195	-1.22929	0.401764	-3.05974	0.00221532	0.0154077	3.29242	-1.23834	0.304599	-4.06548	4.79328e-05	0.000361147
CLEC2L	1.89326	-1.29947	0.450431	-2.88496	0.00391462	0.0327205	2.16496	-1.1319	0.296142	-3.82215	0.000132294	0.000523452	2.00227	-1.0934	0.354631	-3.08319	0.00204792	0.0144644	2.61109	-1.11209	0.296764	-3.74738	0.000178689	0.00109257
ERCC6L2	5.51381	-1.29871	0.45262	-2.86932	0.00411352	0.0337078	11.1564	-2.64289	0.349666	-7.55831	4.08349e-14	9.68363e-13	4.36262	-1.20859	0.287874	-4.19833	2.68893e-05	0.000450275	9.56462	-2.0033	0.356552	-5.61855	1.92562e-08	4.15239e-07
TATDN3	4.51823	-1.29831	0.473039	-2.74461	0.00605824	0.0432703	4.8944	-1.48376	0.308473	-4.81003	1.50911e-06	9.45272e-06	6.40412	-2.23013	0.432439	-5.1571	2.50807e-07	1.04507e-05	6.08278	-1.45979	0.367326	-3.97409	7.06481e-05	0.000503572
OR10H3	3.73245	-1.29824	0.461512	-2.81301	0.00490805	0.0379153	7.06359	-2.37884	0.338409	-7.0295	2.07274e-12	3.76792e-11	3.989	-1.57201	0.434852	-3.61505	0.000300291	0.00312997	6.29763	-1.76565	0.425365	-4.1509	3.31173e-05	0.000262146
IQCF1	2.43674	-1.29777	0.432801	-2.99853	0.00271283	0.0259692	3.66346	-1.28913	0.300235	-4.29374	1.75685e-05	8.74651e-05	2.91804	-0.97988	0.363351	-2.69679	0.00700121	0.0365154	3.79004	-0.943113	0.345948	-2.72617	0.00640741	0.0208712
HAP1	2.83749	-1.29715	0.470513	-2.75688	0.00583551	0.0423711	3.33551	-1.44665	0.295686	-4.89253	9.95456e-07	6.50017e-06	2.34494	-0.888881	0.363417	-2.4459	0.0144491	0.0620181	2.86317	-0.820263	0.292736	-2.80206	0.0050778	0.0173748
CCDC150	1.89192	-1.29593	0.454086	-2.85392	0.00431831	0.0348481	1.99282	-1.3776	0.311809	-4.4181	9.95705e-06	5.25182e-05	1.68728	-1.02008	0.358305	-2.84695	0.00441396	0.025784	2.18053	-1.00409	0.307757	-3.26261	0.00110393	0.00500698
CENPA	2.56372	-1.29364	0.419598	-3.08306	0.00204885	0.0215233	3.11639	-1.35483	0.277386	-4.88428	1.03806e-06	6.76107e-06	2.68215	-1.14822	0.342669	-3.35081	0.000805743	0.0069118	3.40034	-1.12009	0.278377	-4.02364	5.73049e-05	0.000420913
PNLDC1	1.80122	-1.29324	0.45476	-2.84378	0.00445813	0.0356051	2.03171	-1.25945	0.30345	-4.15045	3.31818e-05	0.000154016	1.68483	-0.94989	0.355784	-2.66985	0.00758851	0.0387775	2.26291	-0.966241	0.298583	-3.23609	0.0012118	0.00539608
FBXL22	2.3198	-1.2916	0.444872	-2.90332	0.00369232	0.031567	3.55834	-1.54533	0.287377	-5.37734	7.55947e-08	6.14669e-07	2.42637	-1.00661	0.34328	-2.93233	0.00336427	0.0209565	3.63616	-1.23192	0.264706	-4.65391	3.25693e-06	3.63253e-05
ZNF157	2.47138	-1.29104	0.410005	-3.14883	0.00163923	0.0186799	2.93883	-1.34002	0.272044	-4.92574	8.40428e-07	5.55911e-06	2.38578	-1.04615	0.321192	-3.2571	0.00112556	0.00903385	2.9481	-0.938327	0.267205	-3.51164	0.000445358	0.00235319
ZNF653	5.96323	-1.2899	0.368353	-3.50181	0.000462103	0.00836664	11.215	-2.25594	0.361904	-6.23355	4.55992e-10	5.63528e-09	8.23603	-1.98572	0.474096	-4.18844	2.80881e-05	0.000467556	11.4751	-1.87603	0.42482	-4.41606	1.00518e-05	9.643e-05
KRTAP5-4	2.32995	-1.28925	0.405673	-3.17805	0.00148267	0.0175229	2.78581	-1.56766	0.305915	-5.12449	2.98338e-07	2.16359e-06	2.07743	-1.24037	0.341065	-3.63675	0.0002761	0.00292745	2.88554	-1.26653	0.330436	-3.83291	0.000126638	0.000821857
PROM2	2.55708	-1.28385	0.412429	-3.1129	0.00185262	0.0202077	3.77798	-1.80298	0.294743	-6.11712	9.52836e-10	1.09838e-08	2.54849	-1.23861	0.339949	-3.64353	0.000268928	0.00287455	3.46595	-1.29014	0.315072	-4.09474	4.22645e-05	0.000322789
TRIM40	1.7195	-1.28305	0.47748	-2.68712	0.00720715	0.0485761	2.05062	-1.17017	0.30309	-3.86081	0.000113011	0.000456781	1.78852	-0.928248	0.35479	-2.61633	0.00888798	0.0434865	2.48316	-1.10742	0.295783	-3.74402	0.000181102	0.00110495
DEFB116	2.09715	-1.28117	0.427433	-2.99735	0.00272336	0.0260421	2.66571	-1.43911	0.281822	-5.10646	3.28255e-07	2.36039e-06	2.22975	-1.16366	0.35707	-3.2589	0.00111844	0.00900508	2.87412	-1.06738	0.300078	-3.557	0.000375119	0.00204084
FTHL17	2.29671	-1.28091	0.418869	-3.05801	0.00222812	0.022648	2.75587	-1.47789	0.291698	-5.06651	4.05172e-07	2.85816e-06	2.07897	-1.05314	0.375719	-2.80299	0.00506307	0.0286741	3.10681	-1.27766	0.293675	-4.3506	1.35765e-05	0.000124357
EID2B	2.68195	-1.27833	0.401791	-3.18157	0.00146479	0.0173534	2.6819	-1.1752	0.275453	-4.26641	1.98643e-05	9.77215e-05	2.37152	-1.10296	0.326828	-3.37474	0.000738854	0.00646552	2.81145	-0.913973	0.272975	-3.3482	0.000813397	0.00388072
GPR87	2.07149	-1.2778	0.442318	-2.88886	0.00386636	0.0324389	2.18992	-1.13179	0.284968	-3.97164	7.13788e-05	0.000304594	2.09239	-1.21541	0.329787	-3.68544	0.000228306	0.00252424	2.71445	-1.05717	0.291055	-3.63218	0.000281037	0.00159771
CYP11B2	2.32667	-1.27589	0.40956	-3.11527	0.00183778	0.0201816	3.32695	-1.56456	0.281835	-5.55133	2.83501e-08	2.47584e-07	2.4257	-1.15359	0.337728	-3.41573	0.000636109	0.00571217	3.03862	-1.08645	0.287183	-3.78311	0.000154879	0.000969164
BST1	8.86107	-1.2754	0.372529	-3.42362	0.000617937	0.0100918	14.4724	-2.15739	0.314837	-6.85239	7.26276e-12	1.20818e-10	10.2967	-1.82497	0.399228	-4.57126	4.84799e-06	0.000115587	13.0339	-1.57958	0.367133	-4.30248	1.68899e-05	0.000149858
RERGL	2.90833	-1.27515	0.420509	-3.0324	0.00242618	0.023892	6.05072	-2.09866	0.346125	-6.06328	1.33369e-09	1.49114e-08	4.95816	-2.02342	0.45403	-4.45657	8.32821e-06	0.000177662	5.29125	-1.47196	0.375749	-3.9174	8.95078e-05	0.000612306
TRIM42	3.20977	-1.27507	0.472575	-2.69814	0.00697276	0.0474989	4.71283	-1.63137	0.292526	-5.57685	2.44913e-08	2.15894e-07	3.53395	-1.24811	0.424173	-2.94245	0.00325624	0.0204911	4.24535	-1.02895	0.360851	-2.85144	0.00435217	0.0153696
SIK3	2.80411	-1.27506	0.379466	-3.36016	0.000778987	0.0116283	7.15781	-2.73256	0.329391	-8.29579	1.07868e-16	3.94991e-15	4.64427	-2.35136	0.336528	-6.98712	2.80583e-12	5.95704e-10	6.25234	-2.16118	0.332994	-6.49014	8.57539e-11	3.13388e-09
[truncated: 599 more rows]

## Sheet: S4. GO_high
Category	ID	Name	p-value	q-value Bonferroni	q-value FDR B&H	q-value FDR B&Y	Hit Count in Query List	Hit Count in Genome	Hit in Query List
[truncated: 1,209 more rows]

[truncated: 1 more sheets: S5. GO_low]
